# Supplementary material for: Crystal structure of N-(1-allyl-3-chloro-4-eth­oxy-1H-indazol-5-yl)-4-meth­oxybenzene­sulfonamide
Source: Acta Crystallogr Sect E Struct Rep Online. 2014 Aug 20;70(Pt 9):o1029–30. doi: 10.1107/S1600536814018492 (PMC4186176; doi:10.1107/S1600536814018492)
Supplement: Supplementary file 1 [file e-70-o1029-sup1.cif]

##############################################################################
#                                                                            #
# This CIF contains the data in a paper accepted for publication in          #
# Acta Crystallographica Section E. It conforms to the requirements of       #
# Notes for Authors for Acta Crystallographica Section E, and has been       #
# peer reviewed under the auspices of the IUCr Commission on Journals.       #
#                                                                            #
# Full details of the Crystallographic Information File format               #
# are given in the paper "The Crystallographic Information File (CIF):       #
# a New Standard Archive File for Crystallography" by S. R. Hall, F. H.      #
# Allen and I. D. Brown [Acta Cryst. (1991), A47, 655-685].                  #
#                                                                            #
# The current version of the core CIF dictionary is obtainable from          #
# ftp://ftp.iucr.org/pub/cif_core.dic.                                       #
#                                                                            #
# Software is freely available for graphical display of the structure(s)     #
# in this CIF. For information consult the CIF software page                 #
# http://www.iucr.org/resources/cif/software.                                #
#                                                                            #
# This file may be used for bona fide research purposes within the           #
# scientific community so long as proper attribution is given to the journal # 
# article from which it was obtained.                                        #
#                                                                            #
##############################################################################
data_I
_audit_creation_method     SHELXL-97
_journal_date_recd_electronic     2014-08-12
_journal_date_accepted     2014-08-13
_journal_name_full     'Acta Crystallographica, Section E'
_journal_year     2014
_journal_volume     70
_journal_issue      9
_journal_page_first     o1029
_journal_page_last     o1030
_journal_paper_category     HO
_journal_paper_doi     10.1107/S1600536814018492
_journal_coeditor_code     SU2771
_publ_contact_author_name     'Latifa Bouissane'
_publ_contact_author_address
;
Laboratoire de Chimie Organique et Analytique
Universit\'e Sultan Moulay Slimane,
Facult\'e des Sciences et Techniques, B\'eni-Mellal, BP 523, Morocco
;
_publ_contact_author_email     'l_bouissane@yahoo.fr'
_publ_contact_author_fax     '212 537 77 54 40'
_publ_contact_author_phone     '212 537 77 54 40'
_publ_section_title
;\
Crystal structure of
<i>N</i>-(1-allyl-3-chloro-4-ethoxy-1<i>H</i>-indazol-5-yl)-4-\
methoxybenzenesulfonamide
;
loop_
    _publ_author_name
    _publ_author_address
    'Chicha, Hakima'
;
Laboratoire de Chimie Organique et Analytique
Universit\'e Sultan Moulay Slimane,
Facult\'e des Sciences et Techniques, B\'eni-Mellal, BP 523, Morocco
;
    'Rakib, El Mostapha'
;
Laboratoire de Chimie Organique et Analytique
Universit\'e Sultan Moulay Slimane,
Facult\'e des Sciences et Techniques, B\'eni-Mellal, BP 523, Morocco
;
    'Bouissane, Latifa'
;
Laboratoire de Chimie Organique et Analytique
Universit\'e Sultan Moulay Slimane,
Facult\'e des Sciences et Techniques, B\'eni-Mellal, BP 523, Morocco
;
    'Saadi, Mohamed'
;
Laboratoire de Chimie du Solide Appliqu\'ee,
Facult\'e des Sciences, Universit\'e Mohammed V-Agdal
Avenue Ibn Battouta, BP 1014, Rabat, Morocco
;
    'El Ammari, Lahcen'
;
Laboratoire de Chimie du Solide Appliqu\'ee,
Facult\'e des Sciences, Universit\'e Mohammed V-Agdal
Avenue Ibn Battouta, BP 1014, Rabat, Morocco
;
_database_code_depnum_ccdc_archive     'CCDC 1019238'
_chemical_name_systematic
;
<i>N</i>-(1-Allyl-3-chloro-4-ethoxy-1<i>H</i>-indazol-5-yl)-4-\
methoxybenzenesulfonamide
;
_chemical_name_common     ?
_chemical_formula_moiety     'C19 H20 Cl N3 O4 S'
_chemical_formula_sum     'C19 H20 Cl N3 O4 S'
_chemical_formula_iupac     'C19 H20 Cl N3 O4 S'
_chemical_formula_weight     421.89
_chemical_melting_point     397
_symmetry_cell_setting     monoclinic
_symmetry_space_group_name_H-M     'P 21'
_symmetry_space_group_name_Hall     'P 2yb'
loop_
    _symmetry_equiv_pos_as_xyz
    'x, y, z'
    '-x, y+1/2, -z'
_cell_length_a     8.2699(7)
_cell_length_b     13.1235(12)
_cell_length_c     10.0026(9)
_cell_angle_alpha     90.00
_cell_angle_beta     110.379(5)
_cell_angle_gamma     90.00
_cell_volume     1017.64(16)
_cell_formula_units_Z     2
_cell_measurement_reflns_used     5605
_cell_measurement_theta_min     2.63
_cell_measurement_theta_max     29.57
_cell_measurement_temperature     296(2)
_exptl_crystal_description     Prism
_exptl_crystal_colour     colourless
_exptl_crystal_size_max     0.42
_exptl_crystal_size_mid     0.32
_exptl_crystal_size_min     0.28
_exptl_crystal_density_diffrn     1.377
_exptl_crystal_density_meas     ?
_exptl_crystal_density_method     'not measured'
_exptl_crystal_F_000     440
_exptl_absorpt_coefficient_mu     0.320
_exptl_absorpt_correction_type     multi-scan
_exptl_absorpt_process_details     '(SADABS; Sheldrick, 2008)'
_exptl_absorpt_correction_T_min     0.6696
_exptl_absorpt_correction_T_max     0.7463
_exptl_special_details     ?
_diffrn_ambient_temperature     296(2)
_diffrn_radiation_type     MoK\a
_diffrn_radiation_wavelength     0.71073
_diffrn_radiation_source     'fine-focus sealed tube'
_diffrn_radiation_monochromator     graphite
_diffrn_measurement_device_type     'Bruker X8 APEX Diffractometer'
_diffrn_measurement_method     '\f and \w scans'
_diffrn_reflns_number     12792
_diffrn_reflns_av_R_equivalents     0.0277
_diffrn_reflns_av_sigmaI/netI     0.0349
_diffrn_reflns_theta_min     2.63
_diffrn_reflns_theta_max     29.57
_diffrn_reflns_theta_full     29.57
_diffrn_measured_fraction_theta_max     0.999
_diffrn_measured_fraction_theta_full     0.999
_diffrn_reflns_limit_h_min     -11
_diffrn_reflns_limit_h_max     11
_diffrn_reflns_limit_k_min     -18
_diffrn_reflns_limit_k_max     18
_diffrn_reflns_limit_l_min     -12
_diffrn_reflns_limit_l_max     13
_refine_special_details
;
Refinement of <i>F</i>^2^ against all reflections. The weighted <i>R</i>-factor
<i>wR</i> and goodness of fit <i>S</i> are based on <i>F</i>^2^, conventional
<i>R</i>-factors <i>R</i> are based on <i>F</i>, with <i>F</i> set to zero for
negative <i>F</i>^2^. The threshold expression of <i>F</i>^2^ >
\s(<i>F</i>^2^) is used only for calculating <i>R</i>-factors(gt) <i>etc</i>.
and is not relevant to the choice of reflections for refinement.
<i>R</i>-factors based on <i>F</i>^2^ are statistically about twice as large
as those based on <i>F</i>, and <i>R</i>- factors based on all data will be
even larger.
;
_reflns_number_total     5605
_reflns_number_gt     4754
_reflns_threshold_expression     >2sigma(I)
_refine_ls_structure_factor_coef     Fsqd
_refine_ls_matrix_type     full
_refine_ls_R_factor_all     0.0448
_refine_ls_R_factor_gt     0.0350
_refine_ls_wR_factor_gt     0.0816
_refine_ls_wR_factor_ref     0.0877
_refine_ls_goodness_of_fit_ref     1.033
_refine_ls_restrained_S_all     1.033
_refine_ls_number_reflns     5605
_refine_ls_number_parameters     253
_refine_ls_number_restraints     1
_refine_ls_hydrogen_treatment     constr
_refine_ls_weighting_scheme     calc
_refine_ls_weighting_details
         'calc w=1/[\s^2^(Fo^2^)+(0.0435P)^2^+0.0481P] where P=(Fo^2^+2Fc^2^)/3'
_atom_sites_solution_hydrogens     geom
_atom_sites_solution_primary     direct
_atom_sites_solution_secondary     difmap
_refine_ls_shift/su_max     0.001
_refine_ls_shift/su_mean     0.000
_refine_diff_density_max     0.176
_refine_diff_density_min     -0.196
_refine_ls_extinction_method     none
_refine_ls_extinction_coef     ?
_refine_ls_abs_structure_details     'Flack & Bernardinelli (2000)'
_refine_ls_abs_structure_Flack     -0.04(4)
loop_
    _atom_type_symbol
    _atom_type_description
    _atom_type_scat_dispersion_real
    _atom_type_scat_dispersion_imag
    _atom_type_scat_source
    'C' 'C' 0.0033 0.0016
                         'International Tables Vol C Tables 4.2.6.8 and 6.1.1.4'
    'H' 'H' 0.0000 0.0000
                         'International Tables Vol C Tables 4.2.6.8 and 6.1.1.4'
    'N' 'N' 0.0061 0.0033
                         'International Tables Vol C Tables 4.2.6.8 and 6.1.1.4'
    'O' 'O' 0.0106 0.0060
                         'International Tables Vol C Tables 4.2.6.8 and 6.1.1.4'
    'S' 'S' 0.1246 0.1234
                         'International Tables Vol C Tables 4.2.6.8 and 6.1.1.4'
    'Cl' 'Cl' 0.1484 0.1585
                         'International Tables Vol C Tables 4.2.6.8 and 6.1.1.4'
_computing_data_collection     'APEX2 (Bruker, 2009)'
_computing_cell_refinement     'SAINT (Bruker, 2009)'
_computing_data_reduction     'SAINT (Bruker, 2009)'
_computing_structure_solution     'SHELXS97 (Sheldrick, 2008)'
_computing_structure_refinement     'SHELXL97 (Sheldrick, 2008)'
_computing_molecular_graphics     'ORTEP-3 for Windows (Farrugia, 2012)'
_computing_publication_material
                               'PLATON (Spek, 2009) and publCIF (Westrip, 2010)'
loop_
    _atom_site_type_symbol
    _atom_site_label
    _atom_site_fract_x
    _atom_site_fract_y
    _atom_site_fract_z
    _atom_site_U_iso_or_equiv
    _atom_site_adp_type
    _atom_site_calc_flag
    _atom_site_refinement_flags
    _atom_site_occupancy
    _atom_site_symmetry_multiplicity
    _atom_site_disorder_assembly
    _atom_site_disorder_group
    C C1 0.5375(4) 0.8680(4) 0.9417(3) 0.1124(13) Uani d . 1 1 . .
    H H1A 0.6182 0.8159 0.9577 0.135 Uiso calc R 1 1 . .
    H H1B 0.5344 0.9084 1.0173 0.135 Uiso calc R 1 1 . .
    C C2 0.4301(3) 0.8844(2) 0.8151(3) 0.0706(7) Uani d . 1 1 . .
    H H2 0.3506 0.9370 0.8018 0.085 Uiso calc R 1 1 . .
    C C3 0.4268(2) 0.82350(16) 0.6893(2) 0.0519(4) Uani d . 1 1 . .
    H H3A 0.4629 0.8663 0.6257 0.062 Uiso calc R 1 1 . .
    H H3B 0.5089 0.7680 0.7206 0.062 Uiso calc R 1 1 . .
    C C4 0.0173(2) 0.76621(13) 0.43723(18) 0.0438(4) Uani d . 1 1 . .
    C C5 0.0066(2) 0.69652(13) 0.54239(16) 0.0396(3) Uani d . 1 1 . .
    C C6 0.1670(2) 0.70913(13) 0.65413(18) 0.0411(4) Uani d . 1 1 . .
    C C7 0.2124(2) 0.65003(15) 0.77993(19) 0.0472(4) Uani d . 1 1 . .
    H H7 0.3187 0.6575 0.8526 0.057 Uiso calc R 1 1 . .
    C C8 0.0936(2) 0.58180(14) 0.78968(19) 0.0455(4) Uani d . 1 1 . .
    H H8 0.1200 0.5420 0.8714 0.055 Uiso calc R 1 1 . .
    C C9 -0.0697(2) 0.56870(13) 0.68005(17) 0.0387(3) Uani d . 1 1 . .
    C C10 -0.1141(2) 0.62525(13) 0.55548(17) 0.0389(3) Uani d . 1 1 . .
    C C11 -0.4058(3) 0.67175(17) 0.4348(2) 0.0595(5) Uani d . 1 1 . .
    H H11A -0.3680 0.7422 0.4467 0.071 Uiso calc R 1 1 . .
    H H11B -0.4498 0.6548 0.5102 0.071 Uiso calc R 1 1 . .
    C C12 -0.5450(3) 0.6575(2) 0.2914(3) 0.0826(8) Uani d . 1 1 . .
    H H12A -0.6410 0.7009 0.2846 0.124 Uiso calc R 1 1 . .
    H H12B -0.5821 0.5877 0.2807 0.124 Uiso calc R 1 1 . .
    H H12C -0.5006 0.6748 0.2176 0.124 Uiso calc R 1 1 . .
    C C13 -0.1432(2) 0.47263(13) 0.97527(17) 0.0372(3) Uani d . 1 1 . .
    C C14 -0.0709(2) 0.37584(14) 1.00480(19) 0.0445(4) Uani d . 1 1 . .
    H H14 -0.0998 0.3261 0.9342 0.053 Uiso calc R 1 1 . .
    C C15 0.0440(2) 0.35386(14) 1.1395(2) 0.0472(4) Uani d . 1 1 . .
    H H15 0.0936 0.2895 1.1594 0.057 Uiso calc R 1 1 . .
    C C16 0.0854(2) 0.42823(14) 1.24556(18) 0.0412(4) Uani d . 1 1 . .
    C C17 0.0108(3) 0.52403(15) 1.21696(19) 0.0509(5) Uani d . 1 1 . .
    H H17 0.0365 0.5732 1.2882 0.061 Uiso calc R 1 1 . .
    C C18 -0.1031(2) 0.54584(15) 1.08055(19) 0.0472(4) Uani d . 1 1 . .
    H H18 -0.1525 0.6103 1.0603 0.057 Uiso calc R 1 1 . .
    C C19 0.2358(3) 0.4703(2) 1.4897(2) 0.0654(6) Uani d . 1 1 . .
    H H19A 0.3188 0.4414 1.5739 0.098 Uiso calc R 1 1 . .
    H H19B 0.1310 0.4845 1.5071 0.098 Uiso calc R 1 1 . .
    H H19C 0.2808 0.5323 1.4656 0.098 Uiso calc R 1 1 . .
    N N1 0.25612(19) 0.78146(13) 0.61078(16) 0.0475(3) Uani d . 1 1 . .
    H H1N -0.1966 0.4399 0.6454 0.057 Uiso d R 1 1 . .
    N N2 0.1641(2) 0.81619(12) 0.47747(17) 0.0487(4) Uani d . 1 1 . .
    N N3 -0.18652(19) 0.49314(12) 0.69400(14) 0.0450(3) Uani d . 1 1 . .
    O O1 -0.26451(16) 0.60654(10) 0.44257(13) 0.0492(3) Uani d . 1 1 . .
    O O2 -0.3468(2) 0.60356(12) 0.80661(15) 0.0631(4) Uani d . 1 1 . .
    O O3 -0.41372(18) 0.41918(13) 0.76263(15) 0.0663(4) Uani d . 1 1 . .
    O O4 0.20127(17) 0.39973(12) 1.37445(14) 0.0575(4) Uani d . 1 1 . .
    S S1 -0.29029(5) 0.50045(3) 0.80328(4) 0.04255(11) Uani d . 1 1 . .
    Cl Cl1 -0.13391(7) 0.78969(4) 0.27168(5) 0.06011(14) Uani d . 1 1 . .
loop_
    _atom_site_aniso_label
    _atom_site_aniso_U_11
    _atom_site_aniso_U_22
    _atom_site_aniso_U_33
    _atom_site_aniso_U_12
    _atom_site_aniso_U_13
    _atom_site_aniso_U_23
    C1 0.0692(16) 0.197(4) 0.0710(18) -0.008(2) 0.0241(14) -0.035(2)
    C2 0.0470(11) 0.0776(16) 0.0869(16) -0.0028(11) 0.0230(11) -0.0236(13)
    C3 0.0415(9) 0.0562(11) 0.0615(11) -0.0034(8) 0.0223(8) 0.0045(9)
    C4 0.0545(10) 0.0401(10) 0.0375(8) 0.0026(8) 0.0168(7) 0.0043(7)
    C5 0.0474(9) 0.0380(8) 0.0345(7) 0.0047(7) 0.0155(6) 0.0034(6)
    C6 0.0436(8) 0.0399(9) 0.0415(8) 0.0019(7) 0.0169(7) 0.0041(7)
    C7 0.0441(9) 0.0529(11) 0.0404(8) 0.0016(8) 0.0096(7) 0.0075(7)
    C8 0.0517(10) 0.0480(10) 0.0367(8) 0.0037(8) 0.0154(7) 0.0096(7)
    C9 0.0471(9) 0.0340(8) 0.0377(8) -0.0011(7) 0.0184(7) -0.0012(6)
    C10 0.0460(8) 0.0355(8) 0.0343(7) 0.0020(7) 0.0129(6) -0.0020(6)
    C11 0.0527(10) 0.0579(12) 0.0599(11) 0.0003(10) 0.0097(9) -0.0046(10)
    C12 0.0651(14) 0.0873(19) 0.0745(15) -0.0002(13) -0.0023(12) 0.0097(14)
    C13 0.0374(7) 0.0407(9) 0.0341(7) 0.0006(6) 0.0129(6) 0.0056(6)
    C14 0.0526(9) 0.0398(9) 0.0398(8) 0.0039(8) 0.0145(7) -0.0014(7)
    C15 0.0530(10) 0.0396(9) 0.0487(9) 0.0108(8) 0.0171(8) 0.0061(7)
    C16 0.0353(7) 0.0475(10) 0.0390(8) 0.0030(7) 0.0108(6) 0.0053(7)
    C17 0.0548(10) 0.0466(11) 0.0424(9) 0.0043(8) 0.0057(7) -0.0067(7)
    C18 0.0532(10) 0.0382(9) 0.0447(9) 0.0072(7) 0.0100(8) 0.0024(7)
    C19 0.0630(12) 0.0784(16) 0.0416(10) -0.0014(11) 0.0013(8) 0.0019(10)
    N1 0.0483(7) 0.0480(8) 0.0464(8) -0.0015(7) 0.0169(6) 0.0078(7)
    N2 0.0601(9) 0.0433(8) 0.0465(8) 0.0024(7) 0.0234(7) 0.0091(6)
    N3 0.0608(8) 0.0372(7) 0.0419(7) -0.0087(7) 0.0241(6) -0.0053(6)
    O1 0.0551(7) 0.0475(7) 0.0390(6) -0.0016(6) 0.0089(5) -0.0066(5)
    O2 0.0731(9) 0.0687(10) 0.0497(8) 0.0340(8) 0.0242(7) 0.0146(7)
    O3 0.0477(7) 0.0917(12) 0.0499(8) -0.0213(8) 0.0049(6) 0.0132(8)
    O4 0.0520(7) 0.0689(9) 0.0419(6) 0.0142(7) 0.0041(5) 0.0047(6)
    S1 0.03950(19) 0.0505(2) 0.03584(18) 0.00353(19) 0.01090(14) 0.00789(17)
    Cl1 0.0752(3) 0.0580(3) 0.0390(2) -0.0010(2) 0.0097(2) 0.0121(2)
_geom_special_details
;
All e.s.d.'s (except the e.s.d. in the dihedral angle between two l.s. planes)
are estimated using the full covariance matrix. The cell e.s.d.'s are taken
into account individually in the estimation of e.s.d.'s in distances, angles
and torsion angles; correlations between e.s.d.'s in cell parameters are only
used when they are defined by crystal symmetry. An approximate (isotropic)
treatment of cell e.s.d.'s is used for estimating e.s.d.'s involving l.s.
planes.
;
loop_
    _geom_bond_atom_site_label_1
    _geom_bond_atom_site_label_2
    _geom_bond_site_symmetry_2
    _geom_bond_distance
    _geom_bond_publ_flag
    C1 C2 . 1.287(4) ?
    C1 H1A . 0.9300 ?
    C1 H1B . 0.9300 ?
    C2 C3 . 1.483(3) ?
    C2 H2 . 0.9300 ?
    C3 N1 . 1.463(2) ?
    C3 H3A . 0.9700 ?
    C3 H3B . 0.9700 ?
    C4 N2 . 1.313(2) ?
    C4 C5 . 1.420(2) ?
    C4 Cl1 . 1.7201(17) ?
    C5 C10 . 1.407(2) ?
    C5 C6 . 1.416(2) ?
    C6 N1 . 1.362(2) ?
    C6 C7 . 1.413(2) ?
    C7 C8 . 1.358(3) ?
    C7 H7 . 0.9300 ?
    C8 C9 . 1.423(2) ?
    C8 H8 . 0.9300 ?
    C9 C10 . 1.385(2) ?
    C9 N3 . 1.425(2) ?
    C10 O1 . 1.3801(19) ?
    C11 O1 . 1.428(2) ?
    C11 C12 . 1.506(3) ?
    C11 H11A . 0.9700 ?
    C11 H11B . 0.9700 ?
    C12 H12A . 0.9600 ?
    C12 H12B . 0.9600 ?
    C12 H12C . 0.9600 ?
    C13 C18 . 1.378(3) ?
    C13 C14 . 1.391(2) ?
    C13 S1 . 1.7650(16) ?
    C14 C15 . 1.382(2) ?
    C14 H14 . 0.9300 ?
    C15 C16 . 1.393(3) ?
    C15 H15 . 0.9300 ?
    C16 O4 . 1.3636(19) ?
    C16 C17 . 1.386(3) ?
    C17 C18 . 1.391(2) ?
    C17 H17 . 0.9300 ?
    C18 H18 . 0.9300 ?
    C19 O4 . 1.428(3) ?
    C19 H19A . 0.9600 ?
    C19 H19B . 0.9600 ?
    C19 H19C . 0.9600 ?
    N1 N2 . 1.363(2) ?
    N3 S1 . 1.6106(14) ?
    N3 H1N . 0.8390 ?
    O2 S1 . 1.4358(15) ?
    O3 S1 . 1.4338(15) ?
loop_
    _geom_angle_atom_site_label_1
    _geom_angle_atom_site_label_2
    _geom_angle_atom_site_label_3
    _geom_angle_site_symmetry_1
    _geom_angle_site_symmetry_3
    _geom_angle
    _geom_angle_publ_flag
    C2 C1 H1A . . 120.0 ?
    C2 C1 H1B . . 120.0 ?
    H1A C1 H1B . . 120.0 ?
    C1 C2 C3 . . 123.2(3) ?
    C1 C2 H2 . . 118.4 ?
    C3 C2 H2 . . 118.4 ?
    N1 C3 C2 . . 112.82(16) ?
    N1 C3 H3A . . 109.0 ?
    C2 C3 H3A . . 109.0 ?
    N1 C3 H3B . . 109.0 ?
    C2 C3 H3B . . 109.0 ?
    H3A C3 H3B . . 107.8 ?
    N2 C4 C5 . . 112.59(15) ?
    N2 C4 Cl1 . . 119.34(13) ?
    C5 C4 Cl1 . . 128.07(14) ?
    C10 C5 C6 . . 120.30(15) ?
    C10 C5 C4 . . 136.61(15) ?
    C6 C5 C4 . . 103.08(15) ?
    N1 C6 C7 . . 131.36(16) ?
    N1 C6 C5 . . 107.00(15) ?
    C7 C6 C5 . . 121.61(16) ?
    C8 C7 C6 . . 116.83(15) ?
    C8 C7 H7 . . 121.6 ?
    C6 C7 H7 . . 121.6 ?
    C7 C8 C9 . . 122.74(16) ?
    C7 C8 H8 . . 118.6 ?
    C9 C8 H8 . . 118.6 ?
    C10 C9 C8 . . 120.76(16) ?
    C10 C9 N3 . . 119.00(15) ?
    C8 C9 N3 . . 120.16(14) ?
    O1 C10 C9 . . 121.44(16) ?
    O1 C10 C5 . . 120.56(15) ?
    C9 C10 C5 . . 117.75(15) ?
    O1 C11 C12 . . 108.46(19) ?
    O1 C11 H11A . . 110.0 ?
    C12 C11 H11A . . 110.0 ?
    O1 C11 H11B . . 110.0 ?
    C12 C11 H11B . . 110.0 ?
    H11A C11 H11B . . 108.4 ?
    C11 C12 H12A . . 109.5 ?
    C11 C12 H12B . . 109.5 ?
    H12A C12 H12B . . 109.5 ?
    C11 C12 H12C . . 109.5 ?
    H12A C12 H12C . . 109.5 ?
    H12B C12 H12C . . 109.5 ?
    C18 C13 C14 . . 120.21(15) ?
    C18 C13 S1 . . 120.10(13) ?
    C14 C13 S1 . . 119.68(13) ?
    C15 C14 C13 . . 119.75(16) ?
    C15 C14 H14 . . 120.1 ?
    C13 C14 H14 . . 120.1 ?
    C14 C15 C16 . . 119.95(16) ?
    C14 C15 H15 . . 120.0 ?
    C16 C15 H15 . . 120.0 ?
    O4 C16 C17 . . 124.04(16) ?
    O4 C16 C15 . . 115.67(16) ?
    C17 C16 C15 . . 120.29(15) ?
    C16 C17 C18 . . 119.33(17) ?
    C16 C17 H17 . . 120.3 ?
    C18 C17 H17 . . 120.3 ?
    C13 C18 C17 . . 120.43(17) ?
    C13 C18 H18 . . 119.8 ?
    C17 C18 H18 . . 119.8 ?
    O4 C19 H19A . . 109.5 ?
    O4 C19 H19B . . 109.5 ?
    H19A C19 H19B . . 109.5 ?
    O4 C19 H19C . . 109.5 ?
    H19A C19 H19C . . 109.5 ?
    H19B C19 H19C . . 109.5 ?
    C6 N1 N2 . . 111.39(14) ?
    C6 N1 C3 . . 128.29(16) ?
    N2 N1 C3 . . 120.30(16) ?
    C4 N2 N1 . . 105.93(14) ?
    C9 N3 S1 . . 124.38(12) ?
    C9 N3 H1N . . 117.2 ?
    S1 N3 H1N . . 118.3 ?
    C10 O1 C11 . . 115.14(13) ?
    C16 O4 C19 . . 117.56(16) ?
    O3 S1 O2 . . 120.14(10) ?
    O3 S1 N3 . . 104.96(9) ?
    O2 S1 N3 . . 109.07(8) ?
    O3 S1 C13 . . 107.67(8) ?
    O2 S1 C13 . . 106.96(8) ?
    N3 S1 C13 . . 107.45(8) ?
loop_
    _geom_hbond_atom_site_label_D
    _geom_hbond_atom_site_label_H
    _geom_hbond_atom_site_label_A
    _geom_hbond_site_symmetry_A
    _geom_hbond_distance_DH
    _geom_hbond_distance_HA
    _geom_hbond_distance_DA
    _geom_hbond_angle_DHA
    N3 H1N N2 2_546 0.84 2.11 2.931(2) 166
    C19 H19A O3 1_656 0.96 2.37 3.285(2) 159
    C3 H3B O2 1_655 0.97 2.47 3.418(3) 165
_iucr_refine_instructions_details
;
TITL EL13_D577_DRX3_HM1T1 in P2(1)
CELL  0.71073   8.2699  13.1235  10.0026   90.000  110.379   90.000
ZERR     2.00   0.0007   0.0012   0.0009    0.000    0.005    0.000
LATT  -1
SYMM  - X, 1/2 + Y, - Z
SFAC  C    H    N    O    S    CL
UNIT  38   40   6    8    2    2
MERG   2
OMIT     0   0   1
SHEL 50 0.72
FMAP   2
PLAN   6
ACTA
BOND
BOND   $H
conf
HTAB 2.6
HTAB N3 N2_$1
HTAB C19 O3_$2
HTAB C3 O2_$3
eqiv $1 -x, y-1/2, -z+1
eqiv $2 x+1, y, z+1
eqiv $3 x+1, y, z
L.S.  10
TEMP    23.00
WGHT      0.0432      0.0496
FVAR       0.80767
C1    1    0.537493    0.868039    0.941731    11.00000    0.06921    0.19682 =
         0.07097   -0.03547    0.02406   -0.00819
AFIX  93
H1A   2    0.618207    0.815903    0.957731    11.00000   -1.20000
H1B   2    0.534402    0.908367    1.017256    11.00000   -1.20000
AFIX   0
C2    1    0.430088    0.884377    0.815089    11.00000    0.04696    0.07763 =
         0.08687   -0.02360    0.02296   -0.00279
AFIX  43
H2    2    0.350620    0.936957    0.801818    11.00000   -1.20000
AFIX   0
C3    1    0.426787    0.823502    0.689281    11.00000    0.04150    0.05619 =
         0.06153    0.00451    0.02228   -0.00345
AFIX  23
H3A   2    0.462904    0.866256    0.625693    11.00000   -1.20000
H3B   2    0.508853    0.768020    0.720638    11.00000   -1.20000
AFIX   0
C4    1    0.017302    0.766215    0.437234    11.00000    0.05447    0.04006 =
         0.03751    0.00432    0.01684    0.00255
C5    1    0.006566    0.696520    0.542393    11.00000    0.04737    0.03799 =
         0.03449    0.00338    0.01546    0.00475
C6    1    0.167043    0.709128    0.654132    11.00000    0.04364    0.03986 =
         0.04146    0.00406    0.01695    0.00192
C7    1    0.212432    0.650029    0.779934    11.00000    0.04412    0.05285 =
         0.04044    0.00754    0.00958    0.00160
AFIX  43
H7    2    0.318654    0.657501    0.852599    11.00000   -1.20000
AFIX   0
C8    1    0.093550    0.581796    0.789676    11.00000    0.05169    0.04802 =
         0.03666    0.00955    0.01535    0.00371
AFIX  43
H8    2    0.119988    0.541970    0.871413    11.00000   -1.20000
AFIX   0
C9    1   -0.069749    0.568703    0.680048    11.00000    0.04714    0.03398 =
         0.03774   -0.00116    0.01838   -0.00109
C10   1   -0.114099    0.625247    0.555483    11.00000    0.04602    0.03548 =
         0.03434   -0.00201    0.01285    0.00199
C11   1   -0.405776    0.671751    0.434838    11.00000    0.05266    0.05793 =
         0.05993   -0.00458    0.00972    0.00033
AFIX  23
H11A  2   -0.367996    0.742210    0.446743    11.00000   -1.20000
H11B  2   -0.449835    0.654815    0.510155    11.00000   -1.20000
AFIX   0
C12   1   -0.544969    0.657499    0.291439    11.00000    0.06510    0.08726 =
         0.07452    0.00972   -0.00227   -0.00016
AFIX  33
H12A  2   -0.641020    0.700858    0.284602    11.00000   -1.50000
H12B  2   -0.582052    0.587705    0.280730    11.00000   -1.50000
H12C  2   -0.500573    0.674848    0.217565    11.00000   -1.50000
AFIX   0
C13   1   -0.143186    0.472634    0.975267    11.00000    0.03738    0.04065 =
         0.03408    0.00561    0.01294    0.00060
C14   1   -0.070928    0.375843    1.004796    11.00000    0.05259    0.03976 =
         0.03981   -0.00140    0.01448    0.00391
AFIX  43
H14   2   -0.099835    0.326103    0.934154    11.00000   -1.20000
AFIX   0
C15   1    0.044005    0.353864    1.139531    11.00000    0.05297    0.03958 =
         0.04867    0.00610    0.01707    0.01080
AFIX  43
H15   2    0.093634    0.289488    1.159399    11.00000   -1.20000
AFIX   0
C16   1    0.085449    0.428229    1.245559    11.00000    0.03530    0.04754 =
         0.03896    0.00531    0.01076    0.00303
C17   1    0.010785    0.524025    1.216962    11.00000    0.05479    0.04662 =
         0.04238   -0.00672    0.00569    0.00434
AFIX  43
H17   2    0.036544    0.573232    1.288237    11.00000   -1.20000
AFIX   0
C18   1   -0.103097    0.545843    1.080550    11.00000    0.05316    0.03820 =
         0.04472    0.00238    0.01004    0.00716
AFIX  43
H18   2   -0.152487    0.610259    1.060290    11.00000   -1.20000
AFIX   0
C19   1    0.235803    0.470270    1.489686    11.00000    0.06296    0.07837 =
         0.04155    0.00188    0.00131   -0.00139
AFIX  33
H19A  2    0.318841    0.441404    1.573886    11.00000   -1.50000
H19B  2    0.130984    0.484542    1.507059    11.00000   -1.50000
H19C  2    0.280805    0.532300    1.465609    11.00000   -1.50000
AFIX   0
N1    3    0.256118    0.781458    0.610782    11.00000    0.04825    0.04801 =
         0.04644    0.00780    0.01692   -0.00151
AFIX   3
H1N   2   -0.196613    0.439856    0.645410    11.00000   -1.20000
AFIX   0
N2    3    0.164051    0.816192    0.477470    11.00000    0.06007    0.04327 =
         0.04651    0.00909    0.02338    0.00235
N3    3   -0.186517    0.493138    0.693997    11.00000    0.06076    0.03722 =
         0.04188   -0.00525    0.02412   -0.00873
O1    4   -0.264506    0.606544    0.442567    11.00000    0.05511    0.04752 =
         0.03903   -0.00660    0.00894   -0.00161
O2    4   -0.346833    0.603557    0.806612    11.00000    0.07311    0.06871 =
         0.04975    0.01462    0.02416    0.03398
O3    4   -0.413721    0.419178    0.762631    11.00000    0.04773    0.09166 =
         0.04989    0.01325    0.00494   -0.02133
O4    4    0.201273    0.399731    1.374451    11.00000    0.05203    0.06894 =
         0.04191    0.00469    0.00407    0.01422
S1    5   -0.290291    0.500448    0.803279    11.00000    0.03950    0.05055 =
         0.03584    0.00789    0.01090    0.00353
CL1   6   -0.133913    0.789694    0.271680    11.00000    0.07522    0.05802 =
         0.03902    0.01215    0.00971   -0.00097
HKLF 4
REM  EL13_D577_DRX3_HM1T1 in P2(1)
REM R1 =  0.0350 for   4754 Fo > 4sig(Fo)  and  0.0448 for all   5605 data
REM    253 parameters refined using      1 restraints
END
WGHT      0.0432      0.0496
REM Highest difference peak  0.176, deepest hole -0.196, 1-sigma level  0.035
Q1    1  -0.2060  0.4860  0.8895  11.00000  0.05    0.18
Q2    1   0.0818  0.7023  0.5938  11.00000  0.05    0.16
Q3    1  -0.2724  0.4994  0.7192  11.00000  0.05    0.15
Q4    1   0.1932  0.6630  0.7053  11.00000  0.05    0.15
Q5    1  -0.1242  0.6136  0.6216  11.00000  0.05    0.15
Q6    1  -0.0731  0.5282  1.1627  11.00000  0.05    0.14
;
