# Supplementary material for: Crystal structure of N-(1-allyl-3-chloro-4-eth­oxy-1H-indazol-5-yl)-4-meth­oxybenzene­sulfonamide
Source: Acta Crystallogr Sect E Struct Rep Online. 2014 Aug 20;70(Pt 9):o1029–30. doi: 10.1107/S1600536814018492 (PMC4186176; doi:10.1107/S1600536814018492)
Supplement: Supplementary file 2 [file e-70-o1029-Isup2.hkl]

# 
# h,k,l, Fc-squared, Fo-squared, sigma(Fo-squared) and status flag 
# 
data_I
_shelx_title ' EL13_D577_DRX3_HM1T1 in P2(1)' 
_shelx_refln_list_code          4 
_shelx_F_calc_maximum      125.75 
_exptl_crystal_F_000       440.00 
_reflns_d_resolution_high  0.7201 
 
loop_ 
 _symmetry_equiv_pos_as_xyz 
 'x, y, z' 
 '-x, y+1/2, -z' 
 
_cell_length_a     8.2699 
_cell_length_b    13.1235 
_cell_length_c    10.0026 
_cell_angle_alpha  90.000 
_cell_angle_beta  110.379 
_cell_angle_gamma  90.000 
 
_shelx_F_squared_multiplier     1.000 
 
loop_ 
 _refln_index_h 
 _refln_index_k 
 _refln_index_l 
 _refln_F_squared_calc 
 _refln_F_squared_meas 
 _refln_F_squared_sigma 
 _refln_observed_status 
   1 -17   0       59.44       61.93      5.06 o 
   2 -17   0       10.65       15.33      3.22 o 
   3 -17   0        1.93        4.60      2.76 o 
   0 -16   0        3.93        4.14      1.99 o 
   1 -16   0        0.67        1.38      1.84 o 
   2 -16   0        5.85        7.20      2.61 o 
   3 -16   0        8.20       13.80      3.07 o 
   4 -16   0        9.38       11.65      3.37 o 
   5 -16   0       16.68       24.68      4.75 o 
   1 -15   0        6.73        7.66      2.30 o 
   2 -15   0        2.01        5.98      2.15 o 
   3 -15   0       22.41       24.37      3.83 o 
   4 -15   0        5.00        5.06      2.61 o 
   5 -15   0        6.30        8.43      3.07 o 
   6 -15   0        0.93        2.76      2.91 o 
   0 -14   0       72.34       74.96      4.91 o 
   1 -14   0       42.15       42.37      2.81 o 
   2 -14   0        6.73        8.58      2.30 o 
   3 -14   0        0.45       -0.15      1.69 o 
   4 -14   0        1.22        0.77      2.15 o 
   5 -14   0       22.95       29.13      4.45 o 
   6 -14   0        4.84        3.37      2.76 o 
   1 -13   0        4.70        7.23      1.46 o 
   2 -13   0      123.69      111.49      4.36 o 
   3 -13   0      140.70      136.88      7.82 o 
   4 -13   0        2.19        4.14      2.15 o 
   5 -13   0       11.99       12.57      3.22 o 
   6 -13   0       13.32       16.86      3.68 o 
   7 -13   0        2.86       -0.31      2.30 o 
   0 -12   0        3.79        3.22      1.53 o 
   1 -12   0      128.97      126.35      7.51 o 
   2 -12   0       29.44       33.68      2.13 o 
   3 -12   0      195.45      190.22      9.66 o 
   4 -12   0       65.64       63.62      5.83 o 
   5 -12   0        3.32        3.83      2.15 o 
   6 -12   0        5.98        5.37      2.61 o 
   7 -12   0        3.49        4.60      2.76 o 
   8 -12   0       22.10       24.83      4.60 o 
   1 -11   0      191.31      194.22      6.01 o 
   2 -11   0       59.90       55.05      2.61 o 
   3 -11   0       44.72       42.92      4.29 o 
   4 -11   0       18.11       21.46      3.07 o 
   5 -11   0        8.36        2.91      1.84 o 
   6 -11   0       19.20       20.08      3.53 o 
   7 -11   0       13.91       11.50      3.07 o 
   8 -11   0       28.51       26.52      4.45 o 
   0 -10   0      739.19      752.14     27.90 o 
   1 -10   0       38.48       39.36      2.16 o 
   2 -10   0      338.79      343.46      9.58 o 
   3 -10   0        3.91        4.01      0.81 o 
   4 -10   0        0.81        2.15      1.53 o 
   5 -10   0        7.25        8.43      2.30 o 
   6 -10   0       18.85       17.63      3.22 o 
   7 -10   0       51.94       51.20      5.37 o 
   8 -10   0        0.34       -0.15      1.84 o 
   9 -10   0        7.65        9.35      3.53 o 
   1  -9   0      202.02      216.08      6.33 o 
   2  -9   0      238.35      230.71      9.57 o 
   3  -9   0      268.68      294.01      7.97 o 
   4  -9   0      211.15      179.34      8.74 o 
   5  -9   0      103.47      101.62      6.13 o 
   6  -9   0       10.86        8.89      2.45 o 
   7  -9   0        1.47        1.23      1.99 o 
   8  -9   0        3.19        1.99      2.15 o 
   9  -9   0        0.32       -0.61      2.15 o 
   0  -8   0      222.55      220.12      8.89 o 
   1  -8   0       41.67       38.80      1.89 o 
   2  -8   0      334.66      335.56      9.15 o 
   3  -8   0      164.88      167.86      3.66 o 
   4  -8   0      197.65      183.89     14.46 o 
   5  -8   0       50.32       47.06      4.29 o 
   6  -8   0       18.90       14.87      2.76 o 
   7  -8   0       10.84       10.27      2.61 o 
   8  -8   0        6.08        5.67      2.45 o 
   9  -8   0        8.54        5.06      2.76 o 
   1  -7   0      993.91     1088.40     26.39 o 
   2  -7   0      448.49      512.46      9.23 o 
   3  -7   0      101.96      110.03      2.89 o 
   4  -7   0       82.45       87.12      3.16 o 
   5  -7   0      198.11      193.03      4.99 o 
   6  -7   0      217.37      221.65      9.96 o 
   7  -7   0       29.43       30.20      3.83 o 
   8  -7   0       11.92       18.40      3.37 o 
   9  -7   0       12.72       13.95      3.37 o 
   0  -6   0      758.51      688.85     25.29 o 
   1  -6   0       70.27       71.36      3.83 o 
   2  -6   0     1162.21     1239.15     25.83 o 
   3  -6   0      229.28      276.84      5.40 o 
   4  -6   0      180.84      177.84      5.05 o 
   5  -6   0       75.10       77.83      2.64 o 
   6  -6   0       59.72       60.23      2.45 o 
   7  -6   0      146.80      146.23      7.66 o 
   8  -6   0       40.11       38.94      4.45 o 
   9  -6   0        8.66       10.58      3.22 o 
  10  -6   0        5.23       10.58      3.37 o 
   1  -5   0       58.98       55.11      1.66 o 
   2  -5   0      123.84      121.36      2.79 o 
   3  -5   0      594.97      616.22     11.06 o 
   4  -5   0        5.00        3.45      0.92 o 
   5  -5   0       57.96       60.73      2.71 o 
   6  -5   0        6.67        7.54      1.03 o 
   7  -5   0       24.65       26.58      2.59 o 
   8  -5   0       45.59       44.76      4.75 o 
   9  -5   0       37.27       38.02      4.60 o 
  10  -5   0        8.71       19.01      3.68 o 
   0  -4   0      497.21      518.24     19.16 o 
   1  -4   0     2367.68     2422.13     56.15 o 
   2  -4   0      816.94      782.89     13.64 o 
   3  -4   0       30.89       28.35      1.06 o 
   4  -4   0      168.79      184.68      4.48 o 
   5  -4   0      311.98      303.69      7.14 o 
   6  -4   0      147.04      148.41      4.13 o 
   7  -4   0      200.23      188.73      6.35 o 
   8  -4   0       30.18       32.50      3.99 o 
   9  -4   0       13.27       19.16      3.37 o 
  10  -4   0        7.23       14.72      3.37 o 
   1  -3   0     1785.28     1928.84     66.78 o 
   2  -3   0      726.46      778.21     14.12 o 
   3  -3   0      801.24      845.16     15.84 o 
   4  -3   0      192.03      216.21      8.94 o 
   5  -3   0      134.89      143.63      3.78 o 
   6  -3   0      158.93      152.99      4.07 o 
   7  -3   0       79.24       76.58      5.32 o 
   8  -3   0       25.92       27.87      1.94 o 
   9  -3   0        1.67        0.31      1.84 o 
  10  -3   0       12.08        7.05      2.76 o 
   0  -2   0      775.10      795.60     17.90 o 
   1  -2   0       11.25       12.05      0.62 o 
   2  -2   0     1023.53      985.98     15.37 o 
   3  -2   0      961.02      945.43     14.78 o 
   4  -2   0       82.48       77.37      2.21 o 
   5  -2   0      286.76      307.73      6.96 o 
   6  -2   0       71.55       74.45      2.51 o 
   7  -2   0       12.29       12.98      1.58 o 
   8  -2   0       59.06       57.83      2.47 o 
   9  -2   0       10.58       12.11      2.76 o 
  10  -2   0       19.55       26.37      4.14 o 
   1  -1   0     3003.66     3042.26     44.29 o 
   2  -1   0     1196.75     1219.26     18.81 o 
   3  -1   0      101.11      101.99      1.78 o 
   4  -1   0      333.34      360.33      6.57 o 
   5  -1   0      153.26      133.21      4.43 o 
   6  -1   0      241.80      230.54      5.92 o 
   7  -1   0       32.89       36.08      2.30 o 
   8  -1   0      129.72      126.87      4.67 o 
   9  -1   0       19.18       19.82      1.77 o 
  10  -1   0        2.33        3.83      2.45 o 
   1   0   0     4028.58     3616.12    111.12 o 
   2   0   0       16.15       12.36      0.64 o 
   3   0   0      541.82      544.74      9.60 o 
   4   0   0       47.99       44.40      1.18 o 
   5   0   0       11.33        9.90      0.63 o 
   6   0   0       80.72       80.54      1.96 o 
   7   0   0      255.98      253.19      6.17 o 
   8   0   0        5.73        4.40      0.95 o 
   9   0   0        0.32        0.70      0.84 o 
  10   0   0        9.87       12.42      2.91 o 
   1   1   0     2959.89     2995.32     38.82 o 
   2   1   0     1214.90     1231.24     18.81 o 
   3   1   0       92.32       92.75      1.97 o 
   4   1   0      345.65      357.48      6.55 o 
   5   1   0      148.04      133.78      2.81 o 
   6   1   0      237.78      227.65      4.57 o 
   7   1   0       31.96       33.91      1.70 o 
   8   1   0      127.66      126.30      4.59 o 
   9   1   0       19.38       23.24      1.79 o 
  10   1   0        2.48        5.06      2.30 o 
   0   2   0      789.28      817.39     17.02 o 
   1   2   0        8.59        8.21      0.32 o 
   2   2   0     1033.70     1004.49     15.37 o 
   3   2   0      984.71      959.30     16.54 o 
   4   2   0       84.76       79.38      1.78 o 
   5   2   0      291.35      309.53      5.84 o 
   6   2   0       70.41       75.56      2.54 o 
   7   2   0       11.49       12.00      1.08 o 
   8   2   0       56.66       55.73      2.33 o 
   9   2   0       10.01        7.10      1.51 o 
  10   2   0       19.93       20.23      3.68 o 
   1   3   0     1844.70     1914.93     26.89 o 
   2   3   0      748.38      806.27     13.74 o 
   3   3   0      802.25      848.14     17.08 o 
   4   3   0      198.32      216.72      4.16 o 
   5   3   0      136.20      143.44      3.05 o 
   6   3   0      156.82      147.52      3.25 o 
   7   3   0       78.48       76.83      2.43 o 
   8   3   0       24.82       32.44      2.38 o 
   9   3   0        1.50        0.67      1.18 o 
  10   3   0       12.13       11.80      2.91 o 
   0   4   0      534.27      552.94     11.21 o 
   1   4   0     2355.14     2353.57     36.64 o 
   2   4   0      811.18      769.71     11.16 o 
   3   4   0       34.33       32.42      1.11 o 
   4   4   0      174.11      177.33      4.18 o 
   5   4   0      322.19      316.64      7.11 o 
   6   4   0      145.52      153.16      3.86 o 
   7   4   0      197.85      186.53      4.71 o 
   8   4   0       29.16       33.35      2.49 o 
   9   4   0       13.43       14.78      1.88 o 
  10   4   0        6.96        6.77      2.38 o 
   1   5   0       58.12       55.38      1.27 o 
   2   5   0      112.07      107.38      1.83 o 
   3   5   0      595.11      612.03     12.71 o 
   4   5   0        3.74        1.50      0.48 o 
   5   5   0       60.24       58.40      2.64 o 
   6   5   0        6.43        6.71      1.04 o 
   7   5   0       24.26       22.53      1.66 o 
   8   5   0       44.14       43.62      3.76 o 
   9   5   0       38.55       39.09      2.87 o 
  10   5   0        8.97        8.87      1.88 o 
   0   6   0      753.96      723.86     14.75 o 
   1   6   0       65.18       65.14      1.51 o 
   2   6   0     1143.70     1233.39     21.41 o 
   3   6   0      238.43      282.29      6.28 o 
   4   6   0      177.80      172.00      4.24 o 
   5   6   0       70.64       74.34      2.38 o 
   6   6   0       60.86       59.07      2.84 o 
   7   6   0      147.81      139.95      3.92 o 
   8   6   0       40.59       44.44      2.75 o 
   9   6   0        8.94       10.82      1.69 o 
  10   6   0        5.49        4.60      2.61 o 
   1   7   0      968.21     1056.03     15.41 o 
   2   7   0      443.81      491.38      7.56 o 
   3   7   0      101.14      109.01      2.58 o 
   4   7   0       85.12       89.93      2.64 o 
   5   7   0      195.77      177.26      4.60 o 
   6   7   0      215.08      209.56      5.31 o 
   7   7   0       29.46       33.20      1.92 o 
   8   7   0       11.70        9.86      2.68 o 
   9   7   0       12.89       14.99      1.94 o 
   0   8   0      221.13      223.25      5.34 o 
   1   8   0       44.10       43.99      1.23 o 
   2   8   0      331.08      339.44      5.41 o 
   3   8   0      166.21      165.87      3.76 o 
   4   8   0      204.01      199.80      4.17 o 
   5   8   0       48.36       41.50      1.87 o 
   6   8   0       18.95       18.09      1.38 o 
   7   8   0       10.66       11.17      2.92 o 
   8   8   0        6.03        5.66      1.46 o 
   9   8   0        8.16        9.48      1.83 o 
   1   9   0      205.51      219.51      3.78 o 
   2   9   0      237.07      230.30      3.98 o 
   3   9   0      265.54      278.46      5.20 o 
   4   9   0      209.87      187.59      4.17 o 
   5   9   0      102.09      101.37      2.73 o 
   6   9   0       11.52       10.78      1.21 o 
   7   9   0        1.35        0.76      1.26 o 
   8   9   0        3.45        2.28      3.99 o 
   9   9   0        0.40        0.25      1.22 o 
   0  10   0      737.19      774.81     16.40 o 
   1  10   0       37.46       45.62      2.47 o 
   2  10   0      340.48      350.56      7.03 o 
   3  10   0        4.03        4.32      0.70 o 
   4  10   0        0.88        1.86      0.62 o 
   5  10   0        6.94        6.23      0.93 o 
   6  10   0       19.25       20.28      1.44 o 
   7  10   0       53.07       53.30      3.15 o 
   8  10   0        0.36       -1.01      1.10 o 
   9  10   0        7.41       11.65      3.07 o 
   1  11   0      189.73      190.93      4.63 o 
   2  11   0       63.37       61.43      2.14 o 
   3  11   0       46.57       43.94      1.68 o 
   4  11   0       16.96       15.59      1.23 o 
   5  11   0        8.18        6.62      0.96 o 
   6  11   0       20.38       23.02      1.55 o 
   7  11   0       14.08       13.86      1.34 o 
   8  11   0       27.82       31.56      2.86 o 
   0  12   0        3.77        3.07      1.84 o 
   1  12   0      128.49      134.27      4.58 o 
   2  12   0       28.08       29.20      1.69 o 
   3  12   0      201.90      202.39      4.33 o 
   4  12   0       68.39       72.96      3.10 o 
   5  12   0        3.51        3.16      0.89 o 
   6  12   0        5.88        6.96      1.13 o 
   7  12   0        3.66        5.09      1.71 o 
   8  12   0       21.71       22.38      3.83 o 
   1  13   0        4.30        3.91      1.41 o 
   2  13   0      122.72      115.97     11.34 o 
   3  13   0      141.00      146.40      4.04 o 
   4  13   0        1.91        2.83      1.08 o 
   5  13   0       11.92       13.93      1.68 o 
   6  13   0       12.52       17.25      2.38 o 
   7  13   0        2.83        2.57      1.57 o 
   0  14   0       69.91       70.82      5.52 o 
   1  14   0       41.30       40.79      6.82 o 
   2  14   0        6.69        6.86      1.88 o 
   3  14   0        0.45       -0.05      1.15 o 
   4  14   0        1.32       -0.15      1.46 o 
   5  14   0       23.04       28.27      3.45 o 
   6  14   0        4.80        3.27      1.83 o 
   1  15   0        6.26        8.51      2.00 o 
   2  15   0        2.22        1.95      2.76 o 
   3  15   0       22.21       25.57      2.40 o 
   4  15   0        5.17        6.47      1.94 o 
   5  15   0        6.60        7.02      2.45 o 
   6  15   0        0.81        1.38      1.84 o 
   0  16   0        4.13        4.75      2.61 o 
   1  16   0        0.58        1.46      1.51 o 
   2  16   0        5.47        3.54      3.30 o 
   3  16   0        8.32        8.04      1.77 o 
   4  16   0        9.89       11.51      2.44 o 
   5  16   0       16.50       22.41      7.51 o 
   1  17   0       59.40       56.89      4.44 o 
   2  17   0       10.82        7.62      2.21 o 
   3  17   0        2.01        1.19      2.41 o 
   0  18   0        4.55        6.59      3.07 o 
   1  18   0        7.06        8.43      2.55 o 
   1 -18   1        1.28        1.23      2.30 o 
  -4 -17   1        1.35        2.15      2.45 o 
  -3 -17   1       22.51       31.12      4.29 o 
  -2 -17   1       12.47        9.35      3.07 o 
   0 -17   1        2.15       -0.46      1.69 o 
   1 -17   1        5.62        4.60      2.61 o 
   2 -17   1        6.42        7.20      2.76 o 
   3 -17   1       13.99       14.26      3.53 o 
  -5 -16   1        1.90        4.75      2.91 o 
  -4 -16   1       16.82       15.02      3.53 o 
  -3 -16   1        1.04        0.92      2.15 o 
  -2 -16   1        3.58        2.91      1.99 o 
  -1 -16   1       29.22       30.05      4.14 o 
   0 -16   1        7.25        4.75      2.15 o 
   1 -16   1       78.89       79.08      5.83 o 
   2 -16   1       37.86       44.61      5.06 o 
   3 -16   1        8.73       12.42      3.37 o 
   4 -16   1        0.31       -0.61      2.45 o 
  -6 -15   1        7.28        5.21      3.22 o 
  -5 -15   1       16.54       15.33      3.68 o 
  -4 -15   1        0.52       -0.92      2.15 o 
  -3 -15   1        2.30        3.99      2.30 o 
  -2 -15   1        0.41       -0.46      1.53 o 
  -1 -15   1        1.12        1.44      1.13 o 
   0 -15   1       77.86       76.79      5.37 o 
   1 -15   1        6.60       11.34      2.61 o 
   2 -15   1       38.62       40.32      4.75 o 
   3 -15   1        4.06        1.84      2.15 o 
   4 -15   1       15.13       18.55      3.83 o 
   5 -15   1        2.84        3.83      2.61 o 
  -7 -14   1        0.98        5.67      3.07 o 
  -6 -14   1        3.94        7.05      2.91 o 
  -5 -14   1       41.28       47.98      5.37 o 
  -4 -14   1       53.17       44.76      4.91 o 
  -3 -14   1        6.31        4.91      2.15 o 
  -2 -14   1       42.09       44.12      2.76 o 
  -1 -14   1        1.61        1.14      1.03 o 
   0 -14   1       21.01       19.98      2.00 o 
   1 -14   1       47.86       48.29      4.75 o 
   2 -14   1       28.89       35.26      4.29 o 
   3 -14   1       14.06        8.74      2.76 o 
   4 -14   1        7.20        9.20      2.76 o 
   5 -14   1       19.78       23.61      4.14 o 
   6 -14   1        0.25        2.45      2.45 o 
  -7 -13   1        6.56        8.74      3.07 o 
  -6 -13   1        1.03        1.53      2.30 o 
  -5 -13   1        0.35        3.07      2.15 o 
  -4 -13   1       35.84       44.76      4.75 o 
  -3 -13   1       56.65       57.49      4.60 o 
  -2 -13   1        3.41        2.31      1.03 o 
  -1 -13   1        0.94        4.14      1.19 o 
   0 -13   1       75.11       86.83      6.52 o 
   1 -13   1       21.80       20.40      1.88 o 
   2 -13   1       68.79       70.67      5.21 o 
   3 -13   1        6.29        3.99      2.15 o 
   4 -13   1       11.91       11.65      2.91 o 
   5 -13   1       11.48       13.34      3.22 o 
   6 -13   1       16.89       14.56      3.68 o 
   7 -13   1        1.73        4.60      2.76 o 
  -8 -12   1       29.45       44.92      5.67 o 
  -7 -12   1       10.56       10.27      3.07 o 
  -6 -12   1       11.51       11.96      3.22 o 
  -5 -12   1       10.36        8.43      2.76 o 
  -4 -12   1       13.63       17.48      2.91 o 
  -3 -12   1        0.27        0.67      0.88 o 
  -2 -12   1       11.44       10.51      1.40 o 
  -1 -12   1      206.52      199.85      8.20 o 
   0 -12   1        1.86        2.38      0.98 o 
   1 -12   1      185.32      184.47      5.76 o 
   2 -12   1       69.36       64.54      4.75 o 
   3 -12   1       37.57       32.81      3.99 o 
   4 -12   1       17.10       15.18      3.07 o 
   5 -12   1        2.17        1.99      1.84 o 
   6 -12   1       25.31       23.61      3.99 o 
   7 -12   1        8.46        4.60      2.61 o 
  -8 -11   1        1.88        0.46      2.30 o 
  -7 -11   1        0.39        3.68      2.30 o 
  -6 -11   1        1.26       -1.69      1.69 o 
  -5 -11   1       70.98       56.26      4.60 o 
  -4 -11   1       17.34       17.48      2.91 o 
  -3 -11   1      134.52      125.29      4.41 o 
  -2 -11   1       10.42       11.44      1.40 o 
  -1 -11   1       89.73       85.89      4.98 o 
   0 -11   1      141.51      143.09      4.82 o 
   1 -11   1      275.39      259.91     13.26 o 
   2 -11   1      103.58       96.88      3.99 o 
   3 -11   1       12.98       11.96      2.45 o 
   4 -11   1       46.16       48.44      4.75 o 
   5 -11   1       11.23        9.35      2.61 o 
   6 -11   1        4.85        4.75      2.45 o 
   7 -11   1        7.00        7.66      2.91 o 
   8 -11   1        1.06        4.14      2.45 o 
  -9 -10   1       13.24       10.73      3.22 o 
  -8 -10   1        1.10        1.23      2.15 o 
  -7 -10   1       16.55       19.32      3.37 o 
  -6 -10   1       13.45        9.66      2.76 o 
  -5 -10   1       20.89       16.56      2.91 o 
  -4 -10   1       77.28       80.57      3.17 o 
  -3 -10   1      152.00      151.15      6.13 o 
  -2 -10   1       98.54      103.20      3.73 o 
  -1 -10   1        8.51        7.75      1.19 o 
   0 -10   1      105.64      118.22      4.01 o 
   1 -10   1      335.49      330.62      9.26 o 
   2 -10   1      172.49      154.94      4.79 o 
   3 -10   1      300.33      298.28     12.72 o 
   4 -10   1       32.18       34.49      3.83 o 
   5 -10   1       20.50       20.54      3.22 o 
   6 -10   1        9.48        6.13      2.30 o 
   7 -10   1       10.88       12.42      3.22 o 
   8 -10   1        3.51        1.53      2.45 o 
  -9  -9   1        1.03        5.06      2.76 o 
  -8  -9   1        8.97        8.12      2.61 o 
  -7  -9   1       10.59       12.57      2.76 o 
  -6  -9   1        8.16        4.45      1.99 o 
  -5  -9   1       44.20       43.08      4.29 o 
  -4  -9   1       53.86       51.04      2.24 o 
  -3  -9   1       26.58       26.36      1.73 o 
  -2  -9   1       12.06       12.02      1.29 o 
  -1  -9   1        0.19        0.15      1.00 o 
   0  -9   1      526.05      526.35     14.63 o 
   1  -9   1      132.75      131.60      4.32 o 
   2  -9   1      121.86      118.96      2.87 o 
   3  -9   1       53.96       46.91      3.68 o 
   4  -9   1       74.90       69.60      4.75 o 
   5  -9   1      104.45      113.27      6.59 o 
   6  -9   1       25.65       24.68      3.53 o 
   7  -9   1       88.66       93.80      6.59 o 
   8  -9   1        1.64        0.92      2.15 o 
   9  -9   1       12.92       20.23      4.14 o 
  -9  -8   1       13.66       18.24      3.68 o 
  -8  -8   1        2.08        2.76      2.15 o 
  -7  -8   1       29.27       28.67      3.83 o 
  -6  -8   1       31.17       32.65      3.83 o 
  -5  -8   1       39.19       29.28      3.37 o 
  -4  -8   1       24.83       26.98      1.39 o 
  -3  -8   1       20.78       25.73      1.62 o 
  -2  -8   1      145.84      148.71      4.71 o 
  -1  -8   1      461.58      457.62     24.30 o 
   0  -8   1      143.25      156.47      5.52 o 
   1  -8   1      446.35      445.60     11.86 o 
   2  -8   1       18.64       17.34      0.80 o 
   3  -8   1       92.44       94.94      2.92 o 
   4  -8   1       39.94       38.52      4.80 o 
   5  -8   1       81.26       67.91      4.91 o 
   6  -8   1       69.23       69.29      5.06 o 
   7  -8   1        1.68        2.45      2.15 o 
   8  -8   1       42.43       43.69      4.91 o 
   9  -8   1        5.93        4.91      2.91 o 
 -10  -7   1       22.29       25.60      4.29 o 
  -9  -7   1        1.05        1.23      1.99 o 
  -8  -7   1       17.94       14.87      3.07 o 
  -7  -7   1        2.02        1.53      1.84 o 
  -6  -7   1        4.71        0.92      1.69 o 
  -5  -7   1      141.22      135.78      3.13 o 
  -4  -7   1      111.90      113.23      3.09 o 
  -3  -7   1      302.60      272.48      5.36 o 
  -2  -7   1      863.41      929.19     23.36 o 
  -1  -7   1      360.62      366.37     11.04 o 
   0  -7   1      378.34      390.24     12.56 o 
   1  -7   1       94.22       96.44      2.40 o 
   2  -7   1     1088.01     1170.20     23.15 o 
   3  -7   1       26.88       23.66      1.79 o 
   4  -7   1      502.58      524.50     11.36 o 
   5  -7   1       20.02       21.11      1.57 o 
   6  -7   1       40.29       33.72      3.99 o 
   7  -7   1        3.84        4.14      2.15 o 
   8  -7   1        1.58        1.99      2.15 o 
   9  -7   1       11.57       19.16      3.68 o 
 -10  -6   1        5.34        3.37      2.61 o 
  -9  -6   1        8.54       14.10      3.07 o 
  -8  -6   1       40.84       35.26      4.29 o 
  -7  -6   1       32.19       33.57      3.83 o 
  -6  -6   1      256.99      247.60      7.75 o 
  -5  -6   1       62.71       60.60      1.71 o 
  -4  -6   1      528.90      534.95     20.88 o 
  -3  -6   1      131.74      145.66      3.23 o 
  -2  -6   1      159.85      146.07      4.68 o 
  -1  -6   1      653.60      617.67     19.70 o 
   0  -6   1      764.28      820.47     20.54 o 
   1  -6   1        9.37        7.33      0.58 o 
   2  -6   1      386.11      376.40      8.17 o 
   3  -6   1      543.12      578.92     12.36 o 
   4  -6   1       10.84       11.01      1.29 o 
   5  -6   1      101.60       99.01      3.13 o 
   6  -6   1      213.74      205.82      5.68 o 
   7  -6   1        7.24        9.66      2.45 o 
   8  -6   1       17.89       18.24      3.37 o 
   9  -6   1        5.32        6.74      2.61 o 
 -10  -5   1        4.81        6.59      2.61 o 
  -9  -5   1       33.97       29.28      4.14 o 
  -8  -5   1       21.47       15.18      2.91 o 
  -7  -5   1      141.23      135.50      7.51 o 
  -6  -5   1      327.75      312.66      7.49 o 
  -5  -5   1      212.72      227.05      4.70 o 
  -4  -5   1       80.33       78.79      2.03 o 
  -3  -5   1      216.43      275.11      6.01 o 
  -2  -5   1     1333.95     1367.90     24.14 o 
  -1  -5   1      413.89      418.00     10.62 o 
   0  -5   1     1428.53     1456.25     25.29 o 
   1  -5   1      642.15      684.33     13.74 o 
   2  -5   1      519.17      510.31     10.89 o 
   3  -5   1      527.00      549.11     11.53 o 
   4  -5   1      148.19      153.12      4.37 o 
   5  -5   1      103.95      104.08      3.25 o 
   6  -5   1       26.30       24.26      1.65 o 
   7  -5   1      101.60      102.59      3.48 o 
   8  -5   1        1.50        2.61      1.84 o 
   9  -5   1       15.71       14.72      3.37 o 
  10  -5   1        1.73        8.89      2.91 o 
 -10  -4   1        2.22        4.45      2.61 o 
  -9  -4   1       46.01       41.08      4.75 o 
  -8  -4   1       47.58       45.53      4.60 o 
  -7  -4   1       78.46       73.62      2.80 o 
  -6  -4   1      192.44      182.93      4.87 o 
  -5  -4   1       26.11       27.62      1.12 o 
  -4  -4   1       95.66       97.24      2.34 o 
  -3  -4   1     1003.51     1098.24     19.31 o 
  -2  -4   1     1106.81     1159.36     19.97 o 
  -1  -4   1      436.98      404.40     12.11 o 
   0  -4   1      132.83      117.24      2.79 o 
   1  -4   1      711.12      688.09     11.75 o 
   2  -4   1      629.84      635.39     13.63 o 
   3  -4   1      622.35      635.65     13.57 o 
   4  -4   1      179.71      168.67      4.19 o 
   5  -4   1      268.41      274.37      6.28 o 
   6  -4   1      137.26      141.39      3.89 o 
   7  -4   1       77.77       76.05      2.83 o 
   8  -4   1       11.04       12.01      1.72 o 
   9  -4   1       11.37        8.74      2.76 o 
  10  -4   1       14.77       18.40      3.68 o 
 -10  -3   1        0.30        3.07      2.45 o 
  -9  -3   1       50.23       53.35      5.21 o 
  -8  -3   1      159.43      169.24      6.02 o 
  -7  -3   1      181.13      176.10      6.15 o 
  -6  -3   1        4.94        4.71      0.59 o 
  -5  -3   1      106.32       99.57      2.34 o 
  -4  -3   1      704.75      740.96     13.29 o 
  -3  -3   1      356.45      332.49      6.07 o 
  -2  -3   1      668.31      715.03     16.84 o 
  -1  -3   1    13028.90    12415.41    174.12 o 
   0  -3   1     2487.85     2489.92     50.27 o 
   1  -3   1       86.76       86.71      2.25 o 
   2  -3   1      270.95      263.98      6.02 o 
   3  -3   1       51.45       51.17      1.68 o 
   4  -3   1      450.02      464.96      9.79 o 
   5  -3   1      271.70      270.19      6.31 o 
   6  -3   1      212.70      216.15      6.62 o 
   7  -3   1       26.01       22.18      1.90 o 
   8  -3   1       25.14       20.76      1.68 o 
   9  -3   1       12.87       12.42      2.76 o 
  10  -3   1        2.59        7.51      2.76 o 
 -10  -2   1        5.15        4.14      2.45 o 
  -9  -2   1       39.41       34.80      4.29 o 
  -8  -2   1      122.04      118.94      4.23 o 
  -7  -2   1      155.76      150.38      4.28 o 
  -6  -2   1       24.92       23.18      1.07 o 
  -5  -2   1        7.98        6.48      0.63 o 
  -4  -2   1       67.06       66.04      1.68 o 
  -3  -2   1        2.92        3.81      0.42 o 
  -2  -2   1     4357.04     4265.97    194.87 o 
  -1  -2   1     9781.56     9190.82    142.58 o 
   0  -2   1     3889.70     3902.95     71.20 o 
   1  -2   1     3434.88     3283.62     65.96 o 
   2  -2   1       50.82       47.32      1.33 o 
   3  -2   1      400.06      407.73      8.64 o 
   4  -2   1       43.47       43.14      1.53 o 
   5  -2   1      107.08      111.68      5.04 o 
   6  -2   1      389.30      390.27      8.88 o 
   7  -2   1       99.81       96.62      3.10 o 
   8  -2   1       26.37       29.33      1.94 o 
   9  -2   1        7.30        7.64      1.62 o 
  10  -2   1        3.92        8.12      2.76 o 
 -11  -1   1        2.55        1.07      2.30 o 
 -10  -1   1        6.16       12.11      3.07 o 
  -9  -1   1       20.57       25.91      3.68 o 
  -8  -1   1       77.42       73.18      2.83 o 
  -7  -1   1      257.76      263.47      5.28 o 
  -6  -1   1       51.21       53.90      1.88 o 
  -5  -1   1       58.99       55.26      1.84 o 
  -4  -1   1      523.63      536.66     10.20 o 
  -3  -1   1      246.15      241.33      4.52 o 
  -2  -1   1     2935.58     2938.73     50.29 o 
  -1  -1   1      291.80      283.36      4.40 o 
   0  -1   1     1560.11     1195.16     54.71 o 
   1  -1   1      333.74      319.24      5.68 o 
   2  -1   1     1077.14     1090.40     27.45 o 
   3  -1   1       43.02       37.61      1.18 o 
   4  -1   1      134.96      128.83      4.90 o 
   5  -1   1      241.48      248.12      5.63 o 
   6  -1   1        9.89        8.94      0.88 o 
   7  -1   1       30.51       25.57      3.14 o 
   8  -1   1       13.27       12.96      1.28 o 
   9  -1   1       32.24       35.95      2.23 o 
  10  -1   1        6.79        7.20      2.76 o 
 -11   0   1        4.47        8.12      3.07 o 
 -10   0   1       20.77       17.78      3.53 o 
  -9   0   1       32.09       34.52      2.99 o 
  -8   0   1        4.28        5.60      1.03 o 
  -7   0   1       52.13       50.72      1.67 o 
  -6   0   1       21.74       24.14      1.57 o 
  -5   0   1       81.50       87.89      2.12 o 
  -4   0   1       35.33       32.65      1.05 o 
  -3   0   1       48.12       47.74      1.23 o 
  -2   0   1        6.85        9.23      0.55 o 
  -1   0   1        0.53       -0.19      0.19 o 
   2   0   1     3540.79     3509.94     60.14 o 
   3   0   1      152.41      127.81      3.32 o 
   4   0   1     1129.39     1181.21     23.75 o 
   5   0   1      833.93      817.21     16.82 o 
   6   0   1       18.91       15.45      1.80 o 
   7   0   1      124.47      122.80      3.51 o 
   8   0   1       38.55       39.16      2.06 o 
   9   0   1       11.41       11.51      1.30 o 
  10   0   1       10.26        9.50      2.76 o 
 -11   1   1        2.55        1.38      2.45 o 
 -10   1   1        6.10        9.96      2.76 o 
  -9   1   1       20.85       22.14      2.27 o 
  -8   1   1       78.77       71.10      4.98 o 
  -7   1   1      251.66      249.41      5.27 o 
  -6   1   1       51.10       53.44      1.64 o 
  -5   1   1       57.55       55.31      1.53 o 
  -4   1   1      534.60      536.08      9.66 o 
  -3   1   1      244.12      241.00      6.64 o 
  -2   1   1     2954.13     2926.79     44.96 o 
  -1   1   1      280.50      266.96      4.02 o 
   0   1   1     1624.72     1349.96     37.28 o 
   1   1   1      348.42      351.21     16.02 o 
   2   1   1     1082.33     1096.62     18.61 o 
   3   1   1       43.77       39.79      1.05 o 
   4   1   1      143.84      140.40      2.66 o 
   5   1   1      243.98      243.61      5.49 o 
   6   1   1       10.48       12.76      0.97 o 
   7   1   1       31.48       31.61      1.59 o 
   8   1   1       12.83       13.13      1.27 o 
   9   1   1       31.20       28.80      2.07 o 
  10   1   1        6.71        5.67      2.45 o 
 -10   2   1        5.17        3.22      2.30 o 
  -9   2   1       39.17       45.28      3.14 o 
  -8   2   1      121.62      120.99      5.06 o 
  -7   2   1      156.08      155.52      4.09 o 
  -6   2   1       26.02       24.56      1.35 o 
  -5   2   1        6.76        5.33      0.66 o 
  -4   2   1       65.86       71.14      3.68 o 
  -3   2   1        3.17        4.07      0.50 o 
  -2   2   1     4328.11     4399.54     66.34 o 
  -1   2   1     9721.53     9338.45    112.72 o 
   0   2   1     3869.75     3881.12     61.85 o 
   1   2   1     3395.99     3400.93     80.74 o 
   2   2   1       55.77       54.73      2.30 o 
   3   2   1      399.12      413.18      6.43 o 
   4   2   1       45.50       48.66      1.15 o 
   5   2   1      107.52      102.68      2.26 o 
   6   2   1      399.02      402.65      7.35 o 
   7   2   1       98.26       95.68      2.86 o 
   8   2   1       26.76       28.53      1.74 o 
   9   2   1        7.47        8.56      1.20 o 
  10   2   1        3.92        3.11      1.46 o 
 -10   3   1        0.46       -0.31      1.84 o 
  -9   3   1       49.80       44.81      3.08 o 
  -8   3   1      160.83      165.22      5.69 o 
  -7   3   1      177.20      169.35      4.76 o 
  -6   3   1        5.23        4.73      0.76 o 
  -5   3   1      105.73       98.57      2.74 o 
  -4   3   1      703.12      747.18     15.28 o 
  -3   3   1      341.79      318.71      6.96 o 
  -2   3   1      657.21      697.14     11.12 o 
  -1   3   1    13011.69    12396.38    182.35 o 
   0   3   1     2467.48     2429.91     34.33 o 
   1   3   1       94.07       97.60      1.79 o 
   2   3   1      283.21      294.02      5.78 o 
   3   3   1       56.36       59.92      1.10 o 
   4   3   1      441.95      451.71      9.62 o 
   5   3   1      275.22      272.41      5.15 o 
   6   3   1      214.34      204.85      4.17 o 
   7   3   1       24.47       20.94      1.57 o 
   8   3   1       26.35       22.83      1.52 o 
   9   3   1       12.62       10.99      1.62 o 
  10   3   1        2.68        2.76      2.61 o 
 -10   4   1        2.15        0.46      1.99 o 
  -9   4   1       44.09       46.63      8.51 o 
  -8   4   1       48.69       45.65      2.20 o 
  -7   4   1       79.29       80.97      2.65 o 
  -6   4   1      190.84      186.80      4.63 o 
  -5   4   1       26.09       26.56      1.35 o 
  -4   4   1      104.22      104.06      2.71 o 
  -3   4   1      998.04     1104.77     22.24 o 
  -2   4   1     1084.14     1129.80     19.97 o 
  -1   4   1      433.33      397.81      5.90 o 
   0   4   1      133.65      115.29      2.11 o 
   1   4   1      707.73      713.54      9.32 o 
   2   4   1      648.42      675.17     10.36 o 
   3   4   1      634.58      662.59     11.42 o 
   4   4   1      182.53      167.21      3.29 o 
   5   4   1      259.77      257.61      5.02 o 
   6   4   1      135.84      130.62      3.35 o 
   7   4   1       78.38       77.75      3.52 o 
   8   4   1       11.48       11.82      1.46 o 
   9   4   1       11.14       13.51      3.99 o 
  10   4   1       15.25       16.13      2.20 o 
 -10   5   1        4.74        9.04      2.76 o 
  -9   5   1       33.95       37.67      2.87 o 
  -8   5   1       21.17       21.46      1.92 o 
  -7   5   1      141.52      147.67      4.07 o 
  -6   5   1      327.31      308.92      7.20 o 
  -5   5   1      222.10      232.89      5.46 o 
  -4   5   1       84.52       86.36      2.44 o 
  -3   5   1      220.16      267.22      5.27 o 
  -2   5   1     1338.31     1398.03     19.75 o 
  -1   5   1      416.79      414.40      6.20 o 
   0   5   1     1406.81     1457.00     22.64 o 
   1   5   1      644.78      667.70      9.74 o 
   2   5   1      519.50      519.07      9.27 o 
   3   5   1      530.13      535.23     11.18 o 
   4   5   1      145.01      150.34      3.59 o 
   5   5   1      109.49      108.06      2.83 o 
   6   5   1       26.60       29.38      1.41 o 
   7   5   1       97.09      103.08      3.99 o 
   8   5   1        1.41        0.82      0.92 o 
   9   5   1       16.35       12.93      3.53 o 
  10   5   1        1.68        0.31      1.69 o 
 -10   6   1        5.44        5.67      2.45 o 
  -9   6   1        7.97        7.91      1.58 o 
  -8   6   1       40.83       39.77      2.69 o 
  -7   6   1       32.03       33.10      1.88 o 
  -6   6   1      257.18      248.84      6.02 o 
  -5   6   1       60.78       56.21      2.09 o 
  -4   6   1      536.73      549.62     11.53 o 
  -3   6   1      136.89      156.40      2.71 o 
  -2   6   1      157.23      145.22      2.56 o 
  -1   6   1      651.12      608.04      9.00 o 
   0   6   1      769.95      826.60     11.98 o 
   1   6   1       11.91       10.81      0.79 o 
   2   6   1      374.25      368.65      6.84 o 
   3   6   1      555.32      578.21     12.06 o 
   4   6   1        9.77        9.11      1.68 o 
   5   6   1      106.09      101.10      2.77 o 
   6   6   1      205.78      202.90      4.93 o 
   7   6   1        7.72        8.13      1.24 o 
   8   6   1       17.72       19.72      4.75 o 
   9   6   1        4.98        4.02      1.33 o 
 -10   7   1       22.44       25.91      4.14 o 
  -9   7   1        0.99        1.22      1.24 o 
  -8   7   1       17.51       15.11      1.79 o 
  -7   7   1        2.11        1.42      0.79 o 
  -6   7   1        4.82        4.22      0.85 o 
  -5   7   1      141.24      129.74      3.71 o 
  -4   7   1      114.45      107.96      3.99 o 
  -3   7   1      305.32      268.04      4.42 o 
  -2   7   1      867.60      936.89     14.97 o 
  -1   7   1      370.26      382.76      5.88 o 
   0   7   1      380.34      393.37      6.05 o 
   1   7   1       90.08       92.43      1.94 o 
   2   7   1     1082.01     1122.21     20.10 o 
   3   7   1       29.37       24.44      1.00 o 
   4   7   1      504.82      499.36     12.17 o 
   5   7   1       19.75       17.87      1.25 o 
   6   7   1       41.08       42.85      1.80 o 
   7   7   1        3.89        5.25      1.23 o 
   8   7   1        1.67        1.58      1.15 o 
   9   7   1       12.32       12.17      1.80 o 
  -9   8   1       13.69       18.09      3.22 o 
  -8   8   1        2.17        2.02      1.15 o 
  -7   8   1       29.10       29.87      2.82 o 
  -6   8   1       32.58       37.01      2.06 o 
  -5   8   1       39.46       35.38      2.18 o 
  -4   8   1       24.19       23.88      1.28 o 
  -3   8   1       19.55       24.32      1.05 o 
  -2   8   1      150.84      154.48      3.11 o 
  -1   8   1      464.76      464.09      7.12 o 
   0   8   1      143.20      160.18      2.88 o 
   1   8   1      447.25      457.28      7.00 o 
   2   8   1       16.90       15.51      1.57 o 
   3   8   1       88.85       88.71      2.07 o 
   4   8   1       38.36       40.77      1.74 o 
   5   8   1       84.02       78.93      2.52 o 
   6   8   1       70.13       66.73      2.41 o 
   7   8   1        1.56        0.97      0.92 o 
   8   8   1       42.79       44.62      2.79 o 
   9   8   1        6.10        7.36      2.15 o 
  -9   9   1        1.01        2.76      2.30 o 
  -8   9   1        9.06        8.16      1.30 o 
  -7   9   1       11.07       13.23      1.47 o 
  -6   9   1        7.62        6.64      0.97 o 
  -5   9   1       45.86       50.41      1.90 o 
  -4   9   1       53.93       48.56      2.44 o 
  -3   9   1       25.25       26.70      1.33 o 
  -2   9   1       11.57       12.18      0.87 o 
  -1   9   1        0.23        0.37      0.42 o 
   0   9   1      512.28      523.03      8.07 o 
   1   9   1      126.54      142.70      2.69 o 
   2   9   1      126.64      128.50      3.00 o 
   3   9   1       55.88       51.95      1.69 o 
   4   9   1       72.64       68.90      2.23 o 
   5   9   1      101.45      104.68      2.77 o 
   6   9   1       25.67       25.11      1.69 o 
   7   9   1       88.44       97.18      3.96 o 
   8   9   1        1.51        1.15      1.19 o 
   9   9   1       13.15       12.42      2.61 o 
  -9  10   1       13.32       15.79      3.53 o 
  -8  10   1        1.20        1.07      2.07 o 
  -7  10   1       15.87       14.39      1.30 o 
  -6  10   1       13.87       12.66      1.21 o 
  -5  10   1       21.10       17.58      1.99 o 
  -4  10   1       81.96       81.95      2.48 o 
  -3  10   1      149.12      141.23      3.20 o 
  -2  10   1       98.34      103.74      2.30 o 
  -1  10   1        8.98        8.37      0.73 o 
   0  10   1      105.95      117.67      2.48 o 
   1  10   1      333.14      338.32      5.57 o 
   2  10   1      175.56      160.54      6.33 o 
   3  10   1      305.40      294.01      5.48 o 
   4  10   1       31.09       27.28      1.44 o 
   5  10   1       19.32       16.69      1.21 o 
   6  10   1        9.96        9.24      1.00 o 
   7  10   1       10.81        9.52      3.37 o 
   8  10   1        3.19        1.92      1.23 o 
  -8  11   1        1.90        0.43      3.91 o 
  -7  11   1        0.53        1.31      1.03 o 
  -6  11   1        1.13        1.87      0.85 o 
  -5  11   1       70.52       62.40      2.29 o 
  -4  11   1       18.59       13.87      1.28 o 
  -3  11   1      132.16      128.20      3.07 o 
  -2  11   1        9.87       10.82      1.20 o 
  -1  11   1       93.28       94.57      2.23 o 
   0  11   1      143.44      146.15      3.28 o 
   1  11   1      276.13      276.94      5.82 o 
   2  11   1      105.86       99.35      2.77 o 
   3  11   1       12.38       10.84      0.93 o 
   4  11   1       45.02       51.18      1.96 o 
   5  11   1       11.33       11.53      1.10 o 
   6  11   1        4.57        4.79      0.86 o 
   7  11   1        7.55       10.01      1.29 o 
   8  11   1        1.09        3.30      1.06 o 
  -8  12   1       28.84       30.49      3.14 o 
  -7  12   1       10.42       11.11      3.45 o 
  -6  12   1       10.88       13.65      2.17 o 
  -5  12   1        9.96       10.17      2.04 o 
  -4  12   1       13.38       13.61      1.32 o 
  -3  12   1        0.28        0.06      0.66 o 
  -2  12   1       11.01        9.08      2.07 o 
  -1  12   1      206.05      200.55      7.82 o 
   0  12   1        1.61        1.59      0.75 o 
   1  12   1      186.18      177.56      4.36 o 
   2  12   1       69.28       75.75      2.48 o 
   3  12   1       37.08       38.79      1.74 o 
   4  12   1       17.77       16.68      1.36 o 
   5  12   1        2.11        2.34      0.79 o 
   6  12   1       25.08       26.69      1.71 o 
   7  12   1        8.18        7.28      1.33 o 
  -7  13   1        6.28        6.90      2.06 o 
  -6  13   1        0.98        0.29      1.35 o 
  -5  13   1        0.51        2.47      1.47 o 
  -4  13   1       36.20       41.13      3.36 o 
  -3  13   1       56.45       58.21      3.07 o 
  -2  13   1        3.67        4.60      1.52 o 
  -1  13   1        0.71        0.22      1.13 o 
   0  13   1       71.53       81.44      4.52 o 
   1  13   1       22.33       19.04      1.78 o 
   2  13   1       68.96       70.76      2.85 o 
   3  13   1        5.69        3.62      0.82 o 
   4  13   1       11.52       10.37      1.18 o 
   5  13   1       11.72       16.60      1.43 o 
   6  13   1       16.98       18.34      1.56 o 
   7  13   1        1.80       -0.15      2.15 o 
  -7  14   1        0.94       -0.71      1.68 o 
  -6  14   1        4.01        6.59      2.06 o 
  -5  14   1       41.01       40.96      7.59 o 
  -4  14   1       53.75       49.33      3.79 o 
  -3  14   1        6.05        0.48      1.27 o 
  -2  14   1       41.66       39.36      3.36 o 
  -1  14   1        1.55        1.07      1.41 o 
   0  14   1       21.35       20.85      2.44 o 
   1  14   1       47.49       44.99      3.47 o 
   2  14   1       30.03       26.30      2.71 o 
   3  14   1       15.28       17.45      2.38 o 
   4  14   1        6.87        5.00      2.15 o 
   5  14   1       19.33       21.62      2.60 o 
   6  14   1        0.28       -0.64      1.46 o 
  -6  15   1        7.06        7.91      3.30 o 
  -5  15   1       17.24       16.19      2.99 o 
  -4  15   1        0.52        1.68      1.62 o 
  -3  15   1        2.40        2.94      1.74 o 
  -2  15   1        0.52       -0.22      1.46 o 
  -1  15   1        1.21        0.84      1.41 o 
   0  15   1       79.58       81.59      4.91 o 
   1  15   1        7.13        5.03      1.79 o 
   2  15   1       39.01       35.17      3.19 o 
   3  15   1        4.27        2.55      1.47 o 
   4  15   1       14.91       16.76      2.49 o 
   5  15   1        2.51        1.63      2.07 o 
  -5  16   1        1.88        2.77      1.89 o 
  -4  16   1       17.09       24.62      6.74 o 
  -3  16   1        1.07       -0.69      1.38 o 
  -2  16   1        3.45        0.96      1.62 o 
  -1  16   1       27.59       36.32      3.41 o 
   0  16   1        7.09        7.12      2.05 o 
   1  16   1       78.91       79.44      4.50 o 
   2  16   1       37.33       42.32      4.22 o 
   3  16   1        8.96       10.06      1.87 o 
   4  16   1        0.31       -1.35      2.99 o 
  -4  17   1        1.43        2.54      2.00 o 
  -3  17   1       23.17       26.25      2.73 o 
  -2  17   1       12.24       12.74      2.06 o 
  -1  17   1        9.44        9.98      2.38 o 
   0  17   1        2.13        1.41      1.72 o 
   1  17   1        5.54        5.91      2.76 o 
   2  17   1        6.33        5.98      2.28 o 
   3  17   1       13.86       15.76      2.30 o 
  -1  18   1        2.21       -0.48      1.88 o 
   0  18   1        0.68        2.98      2.30 o 
   1  18   1        1.40        0.91      1.89 o 
   0 -18   2        6.36        4.75      2.76 o 
  -4 -17   2        0.34        3.37      2.45 o 
   0 -17   2        2.43        1.69      2.30 o 
   1 -17   2       14.27       13.34      3.37 o 
   2 -17   2        6.75        4.60      2.76 o 
  -5 -16   2        4.87        6.74      3.07 o 
  -4 -16   2        6.10        5.98      2.76 o 
  -3 -16   2       12.80       16.86      3.22 o 
  -1 -16   2        5.27        3.53      2.15 o 
   0 -16   2        1.36        3.22      2.30 o 
   1 -16   2       20.33       25.91      4.14 o 
   2 -16   2       33.28       39.86      5.37 o 
   3 -16   2        1.09        1.38      2.61 o 
   4 -16   2        7.03        6.13      3.07 o 
  -6 -15   2        7.79        4.60      2.91 o 
  -5 -15   2        1.56        4.75      2.61 o 
  -4 -15   2       12.85       13.18      3.22 o 
  -3 -15   2        2.60        1.69      1.99 o 
  -2 -15   2       18.48       20.32      2.17 o 
  -1 -15   2        8.08        7.20      2.15 o 
   0 -15   2       19.44       21.77      3.53 o 
   1 -15   2       20.31       15.33      3.07 o 
   2 -15   2        5.66        9.66      2.76 o 
   3 -15   2       46.61       66.99      6.44 o 
   4 -15   2        4.86        0.77      2.30 o 
   5 -15   2        9.49       10.42      3.37 o 
  -7 -14   2        7.87       10.42      3.22 o 
  -6 -14   2        2.18        4.45      2.61 o 
  -5 -14   2       13.08       15.48      3.37 o 
  -4 -14   2        9.88        8.58      2.45 o 
  -3 -14   2        4.76        7.26      3.83 o 
  -2 -14   2       47.66       51.38      3.12 o 
  -1 -14   2       17.74       17.13      1.89 o 
   0 -14   2      239.35      229.93     11.04 o 
   1 -14   2      109.63      113.58      6.90 o 
   2 -14   2       22.37       26.98      3.83 o 
   3 -14   2       30.41       29.28      4.29 o 
   4 -14   2        1.89       -0.46      1.99 o 
   5 -14   2        9.71       10.42      3.37 o 
   6 -14   2        6.29        9.66      3.37 o 
  -7 -13   2        9.03       12.88      3.53 o 
  -6 -13   2       20.50       26.21      4.14 o 
  -5 -13   2       33.87       35.10      4.45 o 
  -4 -13   2        2.99        0.46      1.69 o 
  -3 -13   2       14.26       14.68      1.77 o 
  -2 -13   2       17.18       16.36      2.61 o 
  -1 -13   2       33.73       32.64      2.44 o 
   0 -13   2       26.58       25.40      2.06 o 
   1 -13   2       71.37       70.52      5.06 o 
   2 -13   2       14.10        8.28      2.45 o 
   3 -13   2       13.18       13.95      3.07 o 
   4 -13   2        5.29        4.14      2.15 o 
   5 -13   2        3.40        2.76      2.30 o 
   6 -13   2        4.34        4.29      2.61 o 
  -8 -12   2        7.45       13.03      3.53 o 
  -7 -12   2        1.81        1.69      2.30 o 
  -6 -12   2        1.85        0.46      1.99 o 
  -5 -12   2       55.24       49.97      5.06 o 
  -4 -12   2       44.07       38.32      2.43 o 
  -3 -12   2       13.09       11.96      2.15 o 
  -2 -12   2       27.34       26.29      3.22 o 
  -1 -12   2       28.46       23.31      1.99 o 
   0 -12   2      102.84      100.74      3.88 o 
   1 -12   2       89.57       87.21      5.52 o 
   2 -12   2       48.82       52.89      4.29 o 
   3 -12   2       41.96       42.31      4.45 o 
   4 -12   2       39.92       38.63      4.60 o 
   5 -12   2        8.32        6.44      2.45 o 
   6 -12   2       47.98       43.84      5.37 o 
   7 -12   2        3.08        1.53      2.76 o 
  -9 -11   2        1.93        1.53      2.91 o 
  -8 -11   2        1.18        2.61      2.76 o 
  -7 -11   2        5.07        6.59      2.61 o 
  -6 -11   2       49.34       44.00      4.75 o 
  -5 -11   2       73.82       68.98      5.21 o 
  -4 -11   2       35.43       33.10      2.32 o 
  -3 -11   2       61.86       59.67      2.86 o 
  -2 -11   2        3.61        7.25      2.53 o 
  -1 -11   2      143.53      144.75      4.77 o 
   0 -11   2      157.27      165.26      5.24 o 
   1 -11   2      142.41      134.59      4.35 o 
   2 -11   2       15.37       17.02      2.76 o 
   3 -11   2       18.40       13.95      2.76 o 
   4 -11   2       15.34       13.64      2.76 o 
   5 -11   2        8.62       11.19      2.91 o 
   6 -11   2        0.52       -0.15      1.84 o 
   7 -11   2        1.74        3.53      2.30 o 
  -9 -10   2        5.87        4.14      3.07 o 
  -8 -10   2        4.65        3.07      2.61 o 
  -7 -10   2       40.90       51.05      5.37 o 
  -6 -10   2       62.56       62.70      5.06 o 
  -5 -10   2       42.25       41.44      2.41 o 
  -4 -10   2      225.04      221.16      6.81 o 
  -3 -10   2       45.97       45.85      5.52 o 
  -2 -10   2       60.08       58.70      2.65 o 
  -1 -10   2      108.80      107.82      3.90 o 
   0 -10   2      174.92      173.00      5.45 o 
   1 -10   2       89.46       90.04      3.09 o 
   2 -10   2       72.57       72.20      4.60 o 
   3 -10   2       83.75       86.14      5.37 o 
   4 -10   2       36.19       32.65      3.83 o 
   5 -10   2       70.17       73.43      5.37 o 
   6 -10   2       20.05       23.76      3.68 o 
   7 -10   2       13.14       13.64      3.37 o 
   8 -10   2        1.04        0.31      2.15 o 
  -9  -9   2       30.67       34.03      4.75 o 
  -8  -9   2        0.64       -1.53      1.53 o 
  -7  -9   2        6.00        5.21      2.15 o 
  -6  -9   2        6.24        8.28      2.30 o 
  -5  -9   2      135.25      131.36     11.73 o 
  -4  -9   2      164.55      171.70      5.39 o 
  -3  -9   2       16.42       13.51      1.51 o 
  -2  -9   2      702.53      704.17     18.43 o 
  -1  -9   2       76.29       77.70      2.98 o 
   0  -9   2       65.81       64.03      4.22 o 
   1  -9   2       84.42       87.87      2.18 o 
   2  -9   2       96.07       99.61      3.96 o 
   3  -9   2      214.67      206.93      9.50 o 
   4  -9   2       51.93       50.13      4.14 o 
   5  -9   2       72.86       78.47      5.37 o 
   6  -9   2        1.97        1.53      1.99 o 
   7  -9   2        7.01        7.82      2.76 o 
   8  -9   2       17.58       19.93      3.99 o 
 -10  -8   2       18.26       20.23      4.14 o 
  -9  -8   2        2.06        2.61      2.45 o 
  -8  -8   2       11.96       11.04      2.76 o 
  -7  -8   2      105.42      104.53      6.44 o 
  -6  -8   2      170.23      153.28      8.12 o 
  -5  -8   2        0.34        1.58      1.00 o 
  -4  -8   2       43.07       40.49      2.61 o 
  -3  -8   2      287.99      284.49      8.07 o 
  -2  -8   2      125.92      126.12      4.68 o 
  -1  -8   2      357.50      351.66      9.43 o 
   0  -8   2      362.47      372.62     10.12 o 
   1  -8   2       14.49       14.85      1.06 o 
   2  -8   2      292.92      297.04      7.05 o 
   3  -8   2      113.63      119.83      5.61 o 
   4  -8   2      459.28      481.78     15.17 o 
   5  -8   2       39.46       41.70      4.14 o 
   6  -8   2       15.85       16.10      2.91 o 
   7  -8   2       17.61       17.32      3.22 o 
   8  -8   2        7.88        5.06      2.76 o 
 -10  -7   2        0.10        2.91      2.45 o 
  -9  -7   2       11.09       12.42      3.07 o 
  -8  -7   2        5.59        3.83      2.15 o 
  -7  -7   2       52.14       55.19      4.45 o 
  -6  -7   2       82.47       84.87      3.20 o 
  -5  -7   2      155.98      146.97      4.67 o 
  -4  -7   2       50.45       51.90      2.28 o 
  -3  -7   2      157.23      158.17      4.87 o 
  -2  -7   2      137.80      140.77      4.34 o 
  -1  -7   2      543.49      532.89     13.98 o 
   0  -7   2      119.93      134.89      2.94 o 
   1  -7   2      289.27      285.31      6.21 o 
   2  -7   2      510.34      509.85     10.94 o 
   3  -7   2      109.50      112.14      3.24 o 
   4  -7   2       60.15       54.91      2.21 o 
   5  -7   2       47.40       48.45      3.15 o 
   6  -7   2      186.90      177.04      9.04 o 
   7  -7   2       18.53       17.78      3.22 o 
   8  -7   2       23.69       27.59      4.14 o 
   9  -7   2        4.50        1.69      2.30 o 
 -10  -6   2        2.13       -0.92      2.15 o 
  -9  -6   2       12.68       12.72      3.22 o 
  -8  -6   2       35.14       28.05      3.83 o 
  -7  -6   2       29.40       29.59      3.68 o 
  -6  -6   2       70.20       67.82      2.72 o 
  -5  -6   2      155.59      154.38      4.02 o 
  -4  -6   2      385.81      419.11      8.10 o 
  -3  -6   2        1.00        0.38      1.00 o 
  -2  -6   2      525.99      580.26     16.79 o 
  -1  -6   2      312.33      318.40      8.24 o 
   0  -6   2       81.26       86.92      3.56 o 
   1  -6   2      253.81      268.76      6.08 o 
   2  -6   2      200.03      202.18      5.75 o 
   3  -6   2      206.08      206.54      5.04 o 
   4  -6   2      686.98      682.77     14.37 o 
   5  -6   2       16.65       16.77      1.40 o 
   6  -6   2        7.14        5.98      1.05 o 
   7  -6   2       52.62       59.02      4.75 o 
   8  -6   2        8.08        9.66      2.76 o 
   9  -6   2       10.87        9.81      3.07 o 
 -10  -5   2       11.94        7.66      2.91 o 
  -9  -5   2       55.72       53.65      5.52 o 
  -8  -5   2       12.07       15.18      2.91 o 
  -7  -5   2       17.29       15.94      2.61 o 
  -6  -5   2      204.43      210.28      4.46 o 
  -5  -5   2       26.91       29.60      2.46 o 
  -4  -5   2      725.10      750.68     15.46 o 
  -3  -5   2      262.43      247.63      4.90 o 
  -2  -5   2        1.54        4.88      0.70 o 
  -1  -5   2      466.53      490.02      8.83 o 
   0  -5   2      560.31      588.97     12.12 o 
   1  -5   2      511.33      526.88     11.15 o 
   2  -5   2       67.95       63.98      2.00 o 
   3  -5   2     1009.83      997.32     20.47 o 
   4  -5   2      175.55      164.17      4.28 o 
   5  -5   2      589.98      592.24     12.77 o 
   6  -5   2       80.03       81.79      2.83 o 
   7  -5   2       23.31       21.65      1.68 o 
   8  -5   2        2.64        1.69      1.99 o 
   9  -5   2        6.14        4.91      2.61 o 
 -10  -4   2       15.37       16.71      3.53 o 
  -9  -4   2        4.17        6.90      2.45 o 
  -8  -4   2       42.48       44.46      4.60 o 
  -7  -4   2       94.37       96.83      2.95 o 
  -6  -4   2      118.92      114.01      2.83 o 
  -5  -4   2      297.82      286.98      5.68 o 
  -4  -4   2       41.03       46.93      1.64 o 
  -3  -4   2      489.58      553.65     10.08 o 
  -2  -4   2     1059.38     1196.75     28.18 o 
  -1  -4   2       98.23      102.60      2.20 o 
   0  -4   2      446.44      432.39      6.90 o 
   1  -4   2     1718.24     1796.43     36.26 o 
   2  -4   2       36.27       30.54      1.24 o 
   3  -4   2      150.31      144.68      3.60 o 
   4  -4   2       94.30       88.40      2.60 o 
   5  -4   2      184.00      180.29      4.54 o 
   6  -4   2       37.71       41.31      1.97 o 
   7  -4   2       43.34       43.16      2.17 o 
   8  -4   2       14.02       14.93      1.55 o 
   9  -4   2       34.10       36.48      4.45 o 
 -11  -3   2        6.06        7.05      2.91 o 
 -10  -3   2       39.86       36.02      4.60 o 
  -9  -3   2       44.65       43.84      4.91 o 
  -8  -3   2       27.14       25.14      3.53 o 
  -7  -3   2      107.77      106.25      2.78 o 
  -6  -3   2       45.17       45.92      1.56 o 
  -5  -3   2      141.17      148.71      3.35 o 
  -4  -3   2      604.44      640.84     13.17 o 
  -3  -3   2       95.35       98.55      2.56 o 
  -2  -3   2     1325.90     1333.81     20.54 o 
  -1  -3   2     9622.52     9443.27    185.96 o 
   0  -3   2       60.52       67.22      2.28 o 
   1  -3   2     1655.44     1634.03     32.89 o 
   2  -3   2      228.89      232.89      5.19 o 
   3  -3   2      393.55      402.61      8.58 o 
   4  -3   2       32.79       32.66      1.36 o 
   5  -3   2       95.58       86.19      2.60 o 
   6  -3   2      169.26      158.77      4.28 o 
   7  -3   2       36.15       32.19      1.88 o 
   8  -3   2       18.17       19.75      1.67 o 
   9  -3   2        0.21       -1.84      1.84 o 
 -11  -2   2        1.38       -0.15      2.30 o 
 -10  -2   2       37.66       34.80      4.60 o 
  -9  -2   2        9.15        9.66      2.76 o 
  -8  -2   2      114.17      118.81      9.58 o 
  -7  -2   2      181.77      185.69      5.04 o 
  -6  -2   2       49.17       52.06      1.97 o 
  -5  -2   2       49.79       54.65      2.26 o 
  -4  -2   2      432.60      454.03      8.41 o 
  -3  -2   2     3665.07     3704.40     73.15 o 
  -2  -2   2     1979.95     2070.10     35.41 o 
  -1  -2   2      534.87      560.79     11.50 o 
   0  -2   2      575.07      567.61     11.86 o 
   1  -2   2      438.28      435.85      9.00 o 
   2  -2   2      516.90      541.86     13.40 o 
   3  -2   2      926.68     1006.56     20.47 o 
   4  -2   2      673.97      632.27     16.37 o 
   5  -2   2       48.01       48.82      1.77 o 
   6  -2   2      154.06      156.64      4.10 o 
   7  -2   2       68.39       75.20      4.17 o 
   8  -2   2        2.82        2.66      0.86 o 
   9  -2   2        8.92        6.55      1.29 o 
  10  -2   2       17.33       18.24      3.53 o 
 -11  -1   2        3.12        3.53      2.61 o 
 -10  -1   2        3.27        4.91      2.61 o 
  -9  -1   2       58.50       60.09      5.06 o 
  -8  -1   2       28.90       31.49      2.06 o 
  -7  -1   2      102.93      103.94      2.72 o 
  -6  -1   2       12.66       12.88      0.88 o 
  -5  -1   2      369.55      365.48     10.18 o 
  -4  -1   2      251.66      275.93      5.34 o 
  -3  -1   2      402.07      406.64      8.58 o 
  -2  -1   2    15788.87    14826.98    402.28 o 
  -1  -1   2      764.89      829.92     17.36 o 
   0  -1   2      316.67      316.46      6.08 o 
   1  -1   2     1471.53     1501.90     28.94 o 
   2  -1   2     1035.71     1147.98     19.77 o 
   3  -1   2      757.05      775.67     16.08 o 
   4  -1   2      375.92      381.86      8.14 o 
   5  -1   2      203.24      196.82      4.54 o 
   6  -1   2        3.38        3.63      0.63 o 
   7  -1   2        1.32        0.88      0.61 o 
   8  -1   2       30.40       28.17      1.82 o 
   9  -1   2        8.25       11.31      1.47 o 
  10  -1   2        3.04        3.83      2.30 o 
 -11   0   2        1.74        3.22      2.45 o 
 -10   0   2       29.42       34.80      4.45 o 
  -9   0   2       13.76       15.02      3.07 o 
  -8   0   2      403.10      399.08     10.86 o 
  -7   0   2       26.09       26.72      1.62 o 
  -6   0   2       59.43       54.91      1.97 o 
  -5   0   2      117.58      119.45      3.18 o 
  -4   0   2     1013.95     1005.15     20.44 o 
  -3   0   2      171.98      169.92      3.92 o 
  -2   0   2     1909.04     1939.88     49.18 o 
  -1   0   2     1732.90     1852.82     39.69 o 
   0   0   2     3149.96     3183.33     48.76 o 
   2   0   2     1042.09     1040.26     25.04 o 
   3   0   2       84.35      105.00      2.03 o 
   4   0   2        0.96        1.43      0.29 o 
   5   0   2        7.15        5.49      0.57 o 
   6   0   2      119.42      106.77      2.92 o 
   7   0   2       18.38       20.40      1.35 o 
   8   0   2        6.74        6.13      1.00 o 
   9   0   2        2.50        2.80      0.94 o 
  10   0   2        2.76       -1.07      1.99 o 
 -11   1   2        2.86        1.99      2.45 o 
 -10   1   2        3.19        3.99      2.15 o 
  -9   1   2       57.96       58.56      4.75 o 
  -8   1   2       28.29       28.92      1.78 o 
  -7   1   2      104.32      103.76      3.83 o 
  -6   1   2       11.14       11.77      1.02 o 
  -5   1   2      372.57      369.79      8.08 o 
  -4   1   2      266.81      284.55      7.64 o 
  -3   1   2      403.77      406.12      7.46 o 
  -2   1   2    15813.48    14740.41    292.09 o 
  -1   1   2      789.02      828.98     11.75 o 
   0   1   2      320.21      331.77      5.63 o 
   1   1   2     1456.50     1430.75    144.16 o 
   3   1   2      780.75      827.85     29.58 o 
   4   1   2      379.59      390.55     11.81 o 
   5   1   2      199.77      190.82      4.37 o 
   6   1   2        4.23        5.52      0.70 o 
   7   1   2        1.21        0.53      0.57 o 
   8   1   2       30.77       35.67      1.84 o 
   9   1   2        8.28       10.58      1.84 o 
  10   1   2        3.24        4.55      1.18 o 
 -11   2   2        1.35        4.91      2.76 o 
 -10   2   2       36.98       39.24      4.75 o 
  -9   2   2        9.17        9.08      1.73 o 
  -8   2   2      116.40      116.51      3.55 o 
  -7   2   2      181.49      175.80      4.68 o 
  -6   2   2       50.28       50.92      1.95 o 
  -5   2   2       46.98       48.00      1.91 o 
  -4   2   2      441.98      462.28     11.92 o 
  -3   2   2     3678.52     3697.04     56.86 o 
  -2   2   2     1971.79     2046.98     31.73 o 
  -1   2   2      540.87      570.38      8.93 o 
   0   2   2      588.21      601.89     11.65 o 
   1   2   2      426.20      439.82     10.84 o 
   2   2   2      533.03      564.37     19.01 o 
   3   2   2      909.78     1030.65     34.64 o 
   4   2   2      664.91      659.62     11.27 o 
   5   2   2       47.18       47.50      1.44 o 
   6   2   2      149.96      153.73      3.80 o 
   7   2   2       67.98       69.01      2.30 o 
   8   2   2        2.73        1.99      0.79 o 
   9   2   2        9.17        8.79      1.49 o 
  10   2   2       17.17       14.59      1.84 o 
 -11   3   2        5.88        4.75      2.61 o 
 -10   3   2       39.35       36.64      4.45 o 
  -9   3   2       44.77       46.58      3.23 o 
  -8   3   2       26.49       28.90      1.88 o 
  -7   3   2      109.57      108.65      3.69 o 
  -6   3   2       40.71       42.56      1.80 o 
  -5   3   2      149.39      157.23      3.89 o 
  -4   3   2      615.43      661.91     13.57 o 
  -3   3   2       93.74       97.54      2.60 o 
  -2   3   2     1349.51     1309.67     18.77 o 
  -1   3   2     9614.65     9377.28    131.61 o 
   0   3   2       66.35       76.42      1.86 o 
   1   3   2     1665.92     1680.10     56.57 o 
   2   3   2      239.76      242.02      8.74 o 
   3   3   2      389.26      398.98     14.41 o 
   4   3   2       34.25       32.44      0.70 o 
   5   3   2       92.49       83.88      3.32 o 
   6   3   2      167.41      159.30      3.83 o 
   7   3   2       36.29       34.43      1.58 o 
   8   3   2       17.34       18.26      1.38 o 
   9   3   2        0.22        0.27      0.89 o 
 -10   4   2       15.08       25.75      3.83 o 
  -9   4   2        4.17        4.60      1.41 o 
  -8   4   2       41.60       43.18      3.49 o 
  -7   4   2       93.69       93.88      3.07 o 
  -6   4   2      117.57      112.71      3.27 o 
  -5   4   2      301.23      283.42      6.58 o 
  -4   4   2       45.01       44.47      1.68 o 
  -3   4   2      500.14      556.40      9.05 o 
  -2   4   2     1039.65     1128.62     16.42 o 
  -1   4   2       96.67      100.38      1.93 o 
   0   4   2      446.79      434.52      6.35 o 
   1   4   2     1716.76     1829.51     55.63 o 
   2   4   2       37.89       33.09      1.44 o 
   3   4   2      148.17      144.32      4.07 o 
   4   4   2       92.73       87.63      1.61 o 
   5   4   2      178.46      171.64      3.41 o 
   6   4   2       36.82       37.89      1.41 o 
   7   4   2       43.94       43.84      1.73 o 
   8   4   2       14.44       18.74      1.94 o 
   9   4   2       33.91       34.49      3.53 o 
 -10   5   2       11.87       15.02      3.22 o 
  -9   5   2       55.25       62.54      4.91 o 
  -8   5   2       12.24       13.34      1.95 o 
  -7   5   2       17.45       17.66      1.44 o 
  -6   5   2      202.65      195.04      5.13 o 
  -5   5   2       28.40       31.44      2.03 o 
  -4   5   2      716.85      735.48     15.52 o 
  -3   5   2      261.05      250.77      4.44 o 
  -2   5   2        0.29        2.00      0.31 o 
  -1   5   2      468.99      484.40      7.91 o 
   0   5   2      557.28      590.57      8.62 o 
   1   5   2      509.06      536.39     14.41 o 
   2   5   2       68.33       67.46      1.56 o 
   3   5   2     1006.11      995.50     31.80 o 
   4   5   2      175.44      167.39      3.20 o 
   5   5   2      592.74      582.38     10.48 o 
   6   5   2       80.61       74.78      2.76 o 
   7   5   2       23.01       22.43      3.60 o 
   8   5   2        2.24        1.35      0.85 o 
   9   5   2        6.27        5.37      1.69 o 
 -10   6   2        1.88        0.92      2.30 o 
  -9   6   2       12.90       14.56      3.07 o 
  -8   6   2       34.41       36.43      2.24 o 
  -7   6   2       29.91       33.17      1.98 o 
  -6   6   2       70.43       69.94      2.53 o 
  -5   6   2      152.94      150.31      4.10 o 
  -4   6   2      377.24      399.28      9.09 o 
  -3   6   2        1.88       -0.13      0.27 o 
  -2   6   2      535.78      592.86      8.15 o 
  -1   6   2      300.20      304.07      5.59 o 
   0   6   2       74.78       79.74      1.58 o 
   1   6   2      251.99      265.20      5.05 o 
   2   6   2      201.38      205.20      4.59 o 
   3   6   2      201.31      205.30      5.36 o 
   4   6   2      675.60      655.88     13.74 o 
   5   6   2       14.97       15.25      0.94 o 
   6   6   2        6.65        5.81      1.15 o 
   7   6   2       55.19       54.49      2.55 o 
   8   6   2        8.40        6.59      1.69 o 
   9   6   2       10.89       17.78      2.76 o 
 -10   7   2        0.10        2.30      2.30 o 
  -9   7   2       11.16       10.42      2.76 o 
  -8   7   2        6.06        5.46      1.11 o 
  -7   7   2       50.88       46.15      3.79 o 
  -6   7   2       85.35       89.39      3.04 o 
  -5   7   2      157.20      142.56      4.04 o 
  -4   7   2       49.17       49.11      1.55 o 
  -3   7   2      155.48      155.69      3.15 o 
  -2   7   2      136.92      137.40      2.38 o 
  -1   7   2      543.10      546.57      8.19 o 
   0   7   2      114.89      134.85      2.43 o 
   1   7   2      291.92      284.58      5.47 o 
   2   7   2      521.17      499.16      9.14 o 
   3   7   2      109.57      106.72      2.84 o 
   4   7   2       59.94       55.23      2.11 o 
   5   7   2       46.83       48.44      1.72 o 
   6   7   2      189.65      182.57      4.48 o 
   7   7   2       18.20       17.71      1.62 o 
   8   7   2       24.51       22.69      2.61 o 
   9   7   2        4.64        5.37      1.69 o 
 -10   8   2       18.51       20.39      3.83 o 
  -9   8   2        2.01        3.53      2.30 o 
  -8   8   2       11.20       10.72      1.43 o 
  -7   8   2      105.37      100.18      3.51 o 
  -6   8   2      168.84      157.16      5.30 o 
  -5   8   2        0.21        0.27      0.61 o 
  -4   8   2       40.26       37.48      1.88 o 
  -3   8   2      287.95      285.43      5.24 o 
  -2   8   2      123.74      120.68      2.40 o 
  -1   8   2      353.25      345.75      5.54 o 
   0   8   2      367.23      384.45      6.01 o 
   1   8   2       16.72       18.73      0.98 o 
   2   8   2      297.41      305.84      5.86 o 
   3   8   2      112.10      110.14      2.39 o 
   4   8   2      469.90      484.75     10.41 o 
   5   8   2       40.69       41.17      2.30 o 
   6   8   2       16.52       15.58      1.23 o 
   7   8   2       17.08       13.65      1.46 o 
   8   8   2        7.97        7.05      1.69 o 
  -9   9   2       30.80       38.32      4.75 o 
  -8   9   2        0.64       -1.05      2.84 o 
  -7   9   2        5.65        4.79      1.17 o 
  -6   9   2        6.53        5.27      0.87 o 
  -5   9   2      138.37      132.31      3.87 o 
  -4   9   2      168.71      163.60      3.93 o 
  -3   9   2       15.92       12.71      0.92 o 
  -2   9   2      701.09      720.96     10.85 o 
  -1   9   2       79.17       74.60      1.78 o 
   0   9   2       67.86       67.51      1.64 o 
   1   9   2       83.47       80.28      2.54 o 
   2   9   2       99.94      102.67      2.57 o 
   3   9   2      212.13      211.02      4.01 o 
   4   9   2       50.82       46.22      1.59 o 
   5   9   2       70.37       68.30      2.41 o 
   6   9   2        1.74        1.04      0.72 o 
   7   9   2        6.91        5.57      1.22 o 
   8   9   2       18.40       20.54      2.76 o 
  -9  10   2        5.75        8.12      3.07 o 
  -8  10   2        4.68        2.60      1.46 o 
  -7  10   2       40.65       43.47      3.30 o 
  -6  10   2       62.12       59.40      2.29 o 
  -5  10   2       41.50       47.24      2.03 o 
  -4  10   2      226.26      225.99      5.09 o 
  -3  10   2       45.75       45.11      1.74 o 
  -2  10   2       58.15       58.04      1.68 o 
  -1  10   2      107.20      107.61      2.35 o 
   0  10   2      180.73      184.61      3.70 o 
   1  10   2       90.40       91.15      2.52 o 
   2  10   2       71.03       63.58      2.00 o 
   3  10   2       82.62       84.08      2.18 o 
   4  10   2       36.81       34.01      1.72 o 
   5  10   2       68.51       65.64      2.10 o 
   6  10   2       19.83       20.65      1.35 o 
   7  10   2       14.24       17.63      2.45 o 
   8  10   2        1.08        1.53      1.38 o 
  -9  11   2        1.92        0.92      2.45 o 
  -8  11   2        1.04        1.72      1.92 o 
  -7  11   2        4.97        6.21      1.73 o 
  -6  11   2       50.10       56.48      5.37 o 
  -5  11   2       74.93       70.24      2.92 o 
  -4  11   2       33.93       32.66      1.78 o 
  -3  11   2       61.28       59.14      2.03 o 
  -2  11   2        2.82        4.21      0.84 o 
  -1  11   2      138.53      139.74      4.89 o 
   0  11   2      154.22      160.90      3.92 o 
   1  11   2      144.49      139.03      3.61 o 
   2  11   2       16.58       19.57      1.26 o 
   3  11   2       18.06       16.16      1.09 o 
   4  11   2       15.28       15.66      1.17 o 
   5  11   2        9.05        9.01      0.99 o 
   6  11   2        0.34       -0.31      0.63 o 
   7  11   2        1.53        2.61      1.08 o 
  -8  12   2        7.27       12.13      2.33 o 
  -7  12   2        1.77        0.07      2.99 o 
  -6  12   2        1.84        4.01      1.61 o 
  -5  12   2       56.16       52.63      3.63 o 
  -4  12   2       42.54       36.80      2.98 o 
  -3  12   2       12.10       13.67      1.95 o 
  -2  12   2       27.17       25.82      2.44 o 
  -1  12   2       31.07       24.75      2.44 o 
   0  12   2      102.14      109.71      3.11 o 
   1  12   2       87.44       90.31      2.74 o 
   2  12   2       48.16       51.33      2.58 o 
   3  12   2       41.83       39.20      1.70 o 
   4  12   2       38.53       39.66      1.82 o 
   5  12   2        8.37        6.73      1.59 o 
   6  12   2       47.45       56.92      2.28 o 
   7  12   2        3.12        2.15      1.61 o 
  -7  13   2        9.15       11.45      2.27 o 
  -6  13   2       21.14       25.08      3.22 o 
  -5  13   2       35.22       39.40      3.41 o 
  -4  13   2        2.54        2.45      1.40 o 
  -3  13   2       14.27       16.60      1.85 o 
  -2  13   2       18.00       19.90      3.14 o 
  -1  13   2       34.40       34.34      3.68 o 
   0  13   2       27.79       21.75      2.33 o 
   1  13   2       71.53       62.49      2.38 o 
   2  13   2       15.18       14.89      1.77 o 
   3  13   2       13.77       16.89      1.27 o 
   4  13   2        5.31        4.94      1.24 o 
   5  13   2        2.97        3.47      0.93 o 
   6  13   2        4.46        5.96      1.08 o 
  -7  14   2        8.37        5.15      2.16 o 
  -6  14   2        2.33        5.85      3.45 o 
  -5  14   2       12.94       15.23      2.49 o 
  -4  14   2        9.72        8.40      1.94 o 
  -3  14   2        4.58        1.99      1.77 o 
  -2  14   2       47.14       57.72      7.05 o 
  -1  14   2       17.51       19.95      2.49 o 
   0  14   2      240.71      247.69      8.34 o 
   1  14   2      110.24      105.32      5.14 o 
   2  14   2       21.67       23.22      2.00 o 
   3  14   2       29.88       33.39      1.84 o 
   4  14   2        1.87        0.86      0.86 o 
   5  14   2        9.64       11.43      1.90 o 
   6  14   2        6.13        3.48      1.46 o 
  -6  15   2        8.02       12.60      4.37 o 
  -5  15   2        1.56        2.10      1.79 o 
  -4  15   2       12.80       14.18      2.38 o 
  -3  15   2        2.53        2.32      1.34 o 
  -2  15   2       17.90       21.83      4.45 o 
  -1  15   2        8.08       10.00      2.00 o 
   0  15   2       19.75       18.18      3.53 o 
   1  15   2       19.52       19.15      2.49 o 
   2  15   2        6.22        6.14      1.94 o 
   3  15   2       46.56       60.17      3.35 o 
   4  15   2        4.93        5.08      2.30 o 
   5  15   2        9.74       10.59      2.17 o 
  -5  16   2        4.77        7.47      2.76 o 
  -4  16   2        6.11        2.41      3.60 o 
  -3  16   2       12.51       13.61      2.05 o 
  -2  16   2        0.50       -1.30      1.30 o 
  -1  16   2        5.38        6.31      1.94 o 
   0  16   2        1.21        3.16      1.89 o 
   1  16   2       19.95       19.79      3.83 o 
   2  16   2       33.14       51.10      4.01 o 
   3  16   2        1.02        2.19      1.78 o 
   4  16   2        6.50        7.12      2.16 o 
  -4  17   2        0.38       -0.99      1.79 o 
  -3  17   2        1.90       -0.05      1.41 o 
  -2  17   2        1.59        2.13      1.59 o 
  -1  17   2        7.39       13.23      6.06 o 
   0  17   2        2.45        5.29      2.14 o 
   1  17   2       14.55       17.78      2.87 o 
   2  17   2        7.16        6.98      1.87 o 
  -1  18   2        8.11        9.12      3.91 o 
   0  18   2        6.38       11.52      2.65 o 
  -1 -17   3       11.94        6.44      2.61 o 
   0 -17   3        1.39        2.30      2.30 o 
   1 -17   3        0.01       -0.46      2.45 o 
   2 -17   3        3.26        4.45      2.76 o 
  -5 -16   3        4.03        7.82      2.91 o 
  -4 -16   3        0.33        0.46      1.99 o 
  -2 -16   3        3.70        1.69      1.84 o 
  -1 -16   3        1.32       -0.46      1.84 o 
   0 -16   3        3.09        4.75      2.45 o 
   1 -16   3       21.91       23.45      3.99 o 
   2 -16   3       19.79       19.16      3.99 o 
   3 -16   3        0.50       -1.69      2.30 o 
  -6 -15   3       31.12       30.97      4.75 o 
  -5 -15   3        2.99       -1.07      1.99 o 
  -4 -15   3        8.96        8.12      2.61 o 
  -3 -15   3       11.50       13.88      1.89 o 
  -2 -15   3        0.62        0.61      1.69 o 
  -1 -15   3        7.40        6.13      2.30 o 
   0 -15   3       30.40       36.64      4.45 o 
   1 -15   3        6.48        8.43      2.61 o 
   2 -15   3        1.83        0.61      2.30 o 
   3 -15   3        2.81        1.53      2.45 o 
   4 -15   3        3.59        2.45      2.61 o 
  -7 -14   3        8.85       11.96      3.68 o 
  -6 -14   3        3.62        2.45      2.45 o 
  -5 -14   3        3.64        1.38      2.15 o 
  -4 -14   3        4.50        7.05      2.45 o 
  -3 -14   3        3.87        2.54      1.18 o 
  -2 -14   3       27.16       22.92      2.30 o 
  -1 -14   3       16.26       18.40      3.07 o 
   0 -14   3        2.49        3.07      1.84 o 
   1 -14   3        5.13        0.77      1.69 o 
   2 -14   3        8.26        4.14      2.30 o 
   3 -14   3       33.38       32.35      4.60 o 
   4 -14   3        2.25        2.91      2.61 o 
   5 -14   3       12.26        9.04      3.22 o 
  -8 -13   3        7.91        4.91      3.22 o 
  -7 -13   3       19.40       19.16      3.99 o 
  -6 -13   3       10.63       12.42      3.07 o 
  -5 -13   3        2.19        2.15      2.15 o 
  -4 -13   3       11.81        8.93      1.51 o 
  -3 -13   3       22.61       26.47      2.27 o 
  -2 -13   3       10.76        7.61      1.53 o 
  -1 -13   3        1.12        0.46      1.69 o 
   0 -13   3       71.71       72.51      5.21 o 
   1 -13   3        5.19        3.37      2.15 o 
   2 -13   3       56.25       44.15      4.75 o 
   3 -13   3        6.46        9.50      2.76 o 
   4 -13   3       22.84       24.99      4.14 o 
   5 -13   3        5.74        7.05      3.07 o 
   6 -13   3        5.68        3.37      2.76 o 
  -8 -12   3        4.60        3.68      2.91 o 
  -7 -12   3        4.68        3.22      2.45 o 
  -6 -12   3       11.39       14.10      3.07 o 
  -5 -12   3       72.30       83.99      5.83 o 
  -4 -12   3        8.39       11.20      3.76 o 
  -3 -12   3       14.90       13.64      1.68 o 
  -2 -12   3       29.26       33.76      2.44 o 
  -1 -12   3      173.94      176.53      7.13 o 
   0 -12   3      136.73      139.94      7.36 o 
   1 -12   3       17.23       18.40      3.07 o 
   2 -12   3       50.65       53.04      4.29 o 
   3 -12   3       35.45       38.94      4.45 o 
   4 -12   3        6.28        4.91      2.30 o 
   5 -12   3        2.23        1.69      2.15 o 
   6 -12   3       11.31       15.48      3.53 o 
  -9 -11   3        2.41        5.98      3.07 o 
  -8 -11   3        9.78        8.74      3.37 o 
  -7 -11   3        1.15        2.76      1.99 o 
  -6 -11   3        3.82        6.44      2.45 o 
  -5 -11   3        2.22        0.90      0.91 o 
  -4 -11   3       19.38       16.14      3.30 o 
  -3 -11   3      137.67      133.02      4.71 o 
  -2 -11   3       41.17       44.49      2.44 o 
  -1 -11   3      490.55      502.45     13.43 o 
   0 -11   3      174.56      172.06      5.34 o 
   1 -11   3       40.80       49.36      4.45 o 
   2 -11   3       25.44       27.29      3.53 o 
   3 -11   3        0.51        0.77      1.69 o 
   4 -11   3       66.50       62.70      5.06 o 
   5 -11   3        3.81        4.29      2.30 o 
   6 -11   3        0.58        0.61      2.30 o 
   7 -11   3        2.48        1.84      2.45 o 
  -9 -10   3        2.06        4.14      2.61 o 
  -8 -10   3       10.85        9.66      2.91 o 
  -7 -10   3       33.51       24.37      3.83 o 
  -6 -10   3        1.30        0.61      1.69 o 
  -5 -10   3       41.90       40.81      3.68 o 
  -4 -10   3       55.90       55.47      2.86 o 
  -3 -10   3        9.59       11.73      1.46 o 
  -2 -10   3      152.97      145.06      4.98 o 
  -1 -10   3      118.80      124.11      4.15 o 
   0 -10   3       70.01       68.49      4.91 o 
   1 -10   3      126.99      127.68      6.74 o 
   2 -10   3      114.37      111.12      6.29 o 
   3 -10   3      389.67      359.91     15.48 o 
   4 -10   3       15.53       14.72      2.76 o 
   5 -10   3      104.52       95.64      6.59 o 
   6 -10   3       13.95       10.42      3.07 o 
   7 -10   3        2.81        1.53      2.45 o 
  -9  -9   3        0.87        4.60      2.76 o 
  -8  -9   3       13.06       17.02      3.53 o 
  -7  -9   3       15.86       17.78      3.22 o 
  -6  -9   3       49.75       42.75      2.52 o 
  -5  -9   3       89.00       82.51      4.22 o 
  -4  -9   3       38.26       40.78      2.27 o 
  -3  -9   3       85.68       77.47      3.29 o 
  -2  -9   3      457.71      458.82     12.63 o 
  -1  -9   3      301.10      296.26     14.33 o 
   0  -9   3      233.85      235.03      4.79 o 
   1  -9   3      238.52      254.24      7.48 o 
   2  -9   3      372.08      366.04     10.41 o 
   3  -9   3       28.97       28.05      3.22 o 
   4  -9   3       40.33       44.15      4.29 o 
   5  -9   3       34.39       30.97      3.83 o 
   6  -9   3       13.66        7.82      2.61 o 
   7  -9   3       11.77       16.10      3.37 o 
   8  -9   3        5.44        1.84      2.61 o 
 -10  -8   3        0.76        0.61      2.45 o 
  -9  -8   3        5.22        6.29      2.45 o 
  -8  -8   3        4.80        4.75      2.30 o 
  -7  -8   3       64.45       64.69      4.91 o 
  -6  -8   3       78.24       79.51      3.28 o 
  -5  -8   3      261.06      249.14      7.46 o 
  -4  -8   3       26.06       33.85      3.76 o 
  -3  -8   3       29.77       30.28      2.06 o 
  -2  -8   3       82.79       76.09      3.82 o 
  -1  -8   3       69.26       63.53      4.52 o 
   0  -8   3      181.32      186.75      3.91 o 
   1  -8   3      178.11      178.42      4.63 o 
   2  -8   3      136.30      146.15      3.92 o 
   3  -8   3      410.47      411.98      9.32 o 
   4  -8   3       18.82       19.27      2.54 o 
   5  -8   3       38.61       40.78      4.29 o 
   6  -8   3        4.29        5.21      2.30 o 
   7  -8   3       26.51       27.44      3.99 o 
   8  -8   3       12.87       10.58      3.22 o 
 -10  -7   3       13.66       11.34      3.53 o 
  -9  -7   3        0.57        0.46      1.84 o 
  -8  -7   3       41.06       41.70      4.75 o 
  -7  -7   3        2.66        3.07      1.69 o 
  -6  -7   3      235.93      219.21      6.79 o 
  -5  -7   3       59.76       61.11      3.14 o 
  -4  -7   3        0.45       -0.45      1.30 o 
  -3  -7   3      528.75      540.93     13.98 o 
  -2  -7   3      153.12      153.43      4.77 o 
  -1  -7   3       10.22        8.99      1.22 o 
   0  -7   3       36.03       31.58      1.16 o 
   1  -7   3       19.23       18.30      1.27 o 
   2  -7   3      261.32      267.26      6.31 o 
   3  -7   3      117.69      120.84      3.51 o 
   4  -7   3      806.78      773.13     16.40 o 
   5  -7   3       66.92       65.79      2.62 o 
   6  -7   3       38.06       33.88      3.99 o 
   7  -7   3        9.58        9.66      2.76 o 
   8  -7   3        7.22       10.12      2.91 o 
 -10  -6   3        8.14        9.35      3.22 o 
  -9  -6   3       31.64       35.26      4.60 o 
  -8  -6   3       21.57       17.17      3.07 o 
  -7  -6   3       67.98       73.15      3.05 o 
  -6  -6   3       18.67       20.19      3.91 o 
  -5  -6   3      159.14      155.65      3.64 o 
  -4  -6   3      210.83      196.43      5.96 o 
  -3  -6   3      387.49      391.40     10.68 o 
  -2  -6   3     1424.87     1444.46     35.34 o 
  -1  -6   3      137.72      146.17      3.52 o 
   0  -6   3      144.27      141.13      2.89 o 
   1  -6   3      131.72      156.96      4.04 o 
   2  -6   3      264.83      275.25      6.28 o 
   3  -6   3      299.21      277.65      6.52 o 
   4  -6   3       70.15       63.87      2.39 o 
   5  -6   3      114.08      120.91      3.57 o 
   6  -6   3       25.18       22.96      4.51 o 
   7  -6   3       50.01       55.34      5.21 o 
   8  -6   3       12.03       15.94      3.37 o 
   9  -6   3        3.66        5.83      2.76 o 
 -10  -5   3       27.10       26.52      4.29 o 
  -9  -5   3        2.74        2.91      2.30 o 
  -8  -5   3       22.82       24.68      3.53 o 
  -7  -5   3       16.48       19.80      1.69 o 
  -6  -5   3       39.28       36.08      2.13 o 
  -5  -5   3      170.09      179.79      4.02 o 
  -4  -5   3      814.99      818.26     20.76 o 
  -3  -5   3      667.49      700.61     17.89 o 
  -2  -5   3     1072.90     1109.29     22.66 o 
  -1  -5   3       75.82       87.88      2.32 o 
   0  -5   3        3.79        7.22      1.30 o 
   1  -5   3      219.67      260.65      6.17 o 
   2  -5   3      238.20      246.97      6.42 o 
   3  -5   3      187.04      163.11      4.28 o 
   4  -5   3      148.85      162.24      4.22 o 
   5  -5   3      340.99      352.61      8.11 o 
   6  -5   3       90.69       92.40      4.51 o 
   7  -5   3       29.90       35.03      2.12 o 
   8  -5   3       12.88       16.56      3.07 o 
   9  -5   3       10.63       11.80      3.22 o 
 -11  -4   3       13.76       14.56      3.68 o 
 -10  -4   3       10.69       11.34      3.37 o 
  -9  -4   3       34.86       22.84      3.83 o 
  -8  -4   3       27.67       32.50      3.99 o 
  -7  -4   3       35.39       34.88      3.68 o 
  -6  -4   3      264.53      280.51      5.78 o 
  -5  -4   3       33.84       33.68      1.52 o 
  -4  -4   3      358.22      351.03      7.23 o 
  -3  -4   3     1523.16     1587.52     38.81 o 
  -2  -4   3      320.65      349.54      7.85 o 
  -1  -4   3       46.54       48.70      1.35 o 
   0  -4   3       13.96       18.17      0.94 o 
   1  -4   3      311.67      307.04      6.61 o 
   2  -4   3       16.43       18.59      1.22 o 
   3  -4   3      740.79      708.62     14.84 o 
   4  -4   3      168.50      168.01      4.16 o 
   5  -4   3       98.39       92.99      2.86 o 
   6  -4   3        5.21        4.89      1.16 o 
   7  -4   3        0.31       -0.28      0.71 o 
   8  -4   3        5.79        7.60      1.79 o 
   9  -4   3        7.89        7.66      2.76 o 
 -11  -3   3        1.07        0.15      2.30 o 
 -10  -3   3       15.09       15.33      3.22 o 
  -9  -3   3       34.60       38.78      4.60 o 
  -8  -3   3       60.20       56.51      5.52 o 
  -7  -3   3       33.09       32.25      3.48 o 
  -6  -3   3       28.55       30.16      2.10 o 
  -5  -3   3      684.09      684.65     22.03 o 
  -4  -3   3     1001.00     1020.35     20.80 o 
  -3  -3   3      296.29      280.11      7.53 o 
  -2  -3   3     1294.23     1384.36     27.35 o 
  -1  -3   3      460.92      473.52      8.39 o 
   0  -3   3      536.79      572.92     11.92 o 
   1  -3   3      882.68      940.12     19.18 o 
   2  -3   3      540.84      570.30     11.98 o 
   3  -3   3       30.77       28.77      1.18 o 
   4  -3   3      548.67      535.37     11.62 o 
   5  -3   3      304.87      289.11      6.67 o 
   6  -3   3       30.46       26.50      2.06 o 
   7  -3   3        4.92        4.18      0.90 o 
   8  -3   3       10.58       11.11      1.29 o 
   9  -3   3       18.05       22.99      3.68 o 
 -11  -2   3       10.17       10.73      3.22 o 
 -10  -2   3        7.67       11.04      3.07 o 
  -9  -2   3       64.98       59.79      4.91 o 
  -8  -2   3       64.79       66.64      3.02 o 
  -7  -2   3      134.12      131.22      3.75 o 
  -6  -2   3      259.90      246.90      6.10 o 
  -5  -2   3      391.18      407.70      9.02 o 
  -4  -2   3      277.69      250.47      7.15 o 
  -3  -2   3      870.62      871.38     15.39 o 
  -2  -2   3      231.22      251.27      5.46 o 
  -1  -2   3      647.15      646.39     11.69 o 
   0  -2   3     1483.87     1450.77     29.94 o 
   1  -2   3     2237.41     2262.32     45.42 o 
   2  -2   3     1099.35     1182.39     23.57 o 
   3  -2   3        8.03       10.74      0.70 o 
   4  -2   3       12.05       12.06      1.61 o 
   5  -2   3       58.40       56.42      1.95 o 
   6  -2   3        9.02       10.04      1.28 o 
   7  -2   3       55.16       55.07      2.23 o 
   8  -2   3        7.99        9.53      1.22 o 
   9  -2   3        0.51        0.45      0.89 o 
 -11  -1   3       11.75        7.82      3.22 o 
 -10  -1   3       17.54       16.25      3.37 o 
  -9  -1   3        2.04        0.46      1.84 o 
  -8  -1   3       91.12       94.99      3.72 o 
  -7  -1   3       20.13       24.03      1.83 o 
  -6  -1   3       56.87       58.38      2.15 o 
  -5  -1   3        5.88        5.02      0.73 o 
  -4  -1   3       23.53       22.38      2.60 o 
  -3  -1   3      414.16      433.34      7.93 o 
  -2  -1   3      330.56      334.94      7.11 o 
  -1  -1   3      903.37      918.54     15.92 o 
   0  -1   3     2480.52     2519.60     50.79 o 
   1  -1   3       15.75       18.28      1.13 o 
   2  -1   3     3369.49     3562.88     81.03 o 
   3  -1   3      362.08      357.01      7.43 o 
   4  -1   3       96.75      100.06      2.51 o 
   5  -1   3       74.19       70.95      2.15 o 
   6  -1   3      227.70      219.93      5.22 o 
   7  -1   3       27.70       26.18      1.59 o 
   8  -1   3        6.17        6.07      0.99 o 
   9  -1   3       14.24       14.40      1.49 o 
 -11   0   3        0.34        1.38      2.61 o 
 -10   0   3        0.04       -1.23      1.84 o 
  -9   0   3       17.13       23.61      3.68 o 
  -8   0   3       54.63       55.97      2.34 o 
  -7   0   3       12.03       12.20      1.21 o 
  -6   0   3        2.26        2.63      1.12 o 
  -5   0   3       95.88      106.62      2.98 o 
  -4   0   3     1285.70     1369.55     27.64 o 
  -3   0   3     1589.44     1678.54     33.57 o 
  -2   0   3     4333.34     4239.86     83.60 o 
  -1   0   3       36.47       32.98      1.06 o 
   0   0   3      464.72      460.03      8.03 o 
   1   0   3      331.04      337.84      8.24 o 
   2   0   3      994.43     1167.55     28.18 o 
   3   0   3     1827.99     1926.86     32.94 o 
   4   0   3        0.42        0.32      0.47 o 
   5   0   3      284.16      284.53      6.22 o 
   6   0   3        0.00        0.38      0.56 o 
   7   0   3       63.02       61.44      2.18 o 
   8   0   3        2.75        1.35      0.74 o 
   9   0   3       11.34       11.49      1.81 o 
 -11   1   3       11.65       15.33      3.68 o 
 -10   1   3       17.84       17.32      3.53 o 
  -9   1   3        2.01       -0.15      1.84 o 
  -8   1   3       91.75       89.91      3.13 o 
  -7   1   3       18.74       18.04      1.44 o 
  -6   1   3       56.60       58.81      2.99 o 
  -5   1   3        7.11        7.21      1.63 o 
  -4   1   3       24.07       26.92      1.21 o 
  -3   1   3      412.69      431.83      9.20 o 
  -2   1   3      321.48      334.22      6.15 o 
  -1   1   3      905.17      908.87     25.67 o 
   0   1   3     2511.27     2595.20     49.31 o 
   3   1   3      363.19      357.54      8.67 o 
   4   1   3       98.92       98.32      1.92 o 
   5   1   3       74.30       72.82      1.91 o 
   6   1   3      229.48      213.90      5.04 o 
   7   1   3       26.77       29.04      1.53 o 
   8   1   3        6.15        6.93      0.97 o 
   9   1   3       14.00        9.15      1.46 o 
 -11   2   3       10.17        5.37      2.91 o 
 -10   2   3        7.97        9.66      2.91 o 
  -9   2   3       64.00       60.17      3.13 o 
  -8   2   3       66.14       66.99      2.65 o 
  -7   2   3      136.00      129.24      6.80 o 
  -6   2   3      259.49      263.66      6.19 o 
  -5   2   3      389.22      412.43      9.06 o 
  -4   2   3      278.43      260.62      4.58 o 
  -3   2   3      870.71      867.09     18.47 o 
  -2   2   3      231.67      250.11      4.25 o 
  -1   2   3      671.94      689.62     13.51 o 
   0   2   3     1509.98     1546.78     29.56 o 
   1   2   3     2246.49     2321.53     55.05 o 
   2   2   3     1094.36     1153.42     39.86 o 
   4   2   3       11.66       12.43      0.65 o 
   5   2   3       59.89       60.26      1.66 o 
   6   2   3        9.64        9.75      0.79 o 
   7   2   3       52.55       49.66      2.13 o 
   8   2   3        8.12        9.20      1.04 o 
   9   2   3        0.63        0.08      0.81 o 
 -11   3   3        0.98        2.76      2.45 o 
 -10   3   3       14.72       17.78      3.53 o 
  -9   3   3       34.42       34.31      2.72 o 
  -8   3   3       59.95       59.03      2.47 o 
  -7   3   3       31.62       30.20      1.86 o 
  -6   3   3       26.74       28.58      2.58 o 
  -5   3   3      687.70      713.14     14.69 o 
  -4   3   3      987.88     1012.33     16.16 o 
  -3   3   3      304.57      275.50      6.15 o 
  -2   3   3     1296.11     1352.85     19.40 o 
  -1   3   3      440.75      456.99      9.65 o 
   0   3   3      537.73      583.17     10.23 o 
   1   3   3      894.05      965.82     32.96 o 
   2   3   3      555.67      596.72     20.23 o 
   3   3   3       29.34       26.83      1.53 o 
   4   3   3      558.07      566.61     13.39 o 
   5   3   3      303.68      287.03      6.02 o 
   6   3   3       32.39       31.99      1.20 o 
   7   3   3        4.54        4.97      0.78 o 
   8   3   3       10.74       12.58      1.35 o 
   9   3   3       17.52       20.27      1.92 o 
 -11   4   3       13.88       13.18      3.68 o 
 -10   4   3       10.73        6.29      2.76 o 
  -9   4   3       34.42       36.13      2.76 o 
  -8   4   3       27.27       30.23      4.23 o 
  -7   4   3       35.04       35.46      3.48 o 
  -6   4   3      263.84      277.43      6.73 o 
  -5   4   3       33.99       35.78      1.73 o 
  -4   4   3      352.53      339.82      5.95 o 
  -3   4   3     1524.37     1580.24     22.61 o 
  -2   4   3      346.14      380.25      6.14 o 
  -1   4   3       52.01       56.75      1.06 o 
   0   4   3       12.92       18.83      0.67 o 
   1   4   3      311.24      295.48      6.18 o 
   2   4   3       18.28       21.92      1.69 o 
   3   4   3      746.09      727.31     25.14 o 
   4   4   3      166.70      162.53      3.51 o 
   5   4   3       97.86       90.47      2.15 o 
   6   4   3        4.89        4.08      0.52 o 
   7   4   3        0.25        0.82      0.59 o 
   8   4   3        5.32        4.96      0.98 o 
   9   4   3        7.88        8.12      1.99 o 
 -10   5   3       27.08       25.91      4.14 o 
  -9   5   3        2.73        2.75      1.35 o 
  -8   5   3       22.61       21.57      1.94 o 
  -7   5   3       15.10       16.90      1.44 o 
  -6   5   3       40.69       34.45      1.93 o 
  -5   5   3      171.86      183.24      8.28 o 
  -4   5   3      811.82      818.58     13.29 o 
  -3   5   3      668.90      703.97     10.43 o 
  -2   5   3     1067.69     1123.15     17.65 o 
  -1   5   3       73.55       87.43      1.67 o 
   0   5   3        6.25        9.30      0.52 o 
   1   5   3      238.90      284.16      5.82 o 
   2   5   3      233.10      242.81      4.50 o 
   3   5   3      193.97      176.58      3.69 o 
   4   5   3      147.90      159.52      4.43 o 
   5   5   3      349.31      343.89      7.23 o 
   6   5   3       90.74       84.63      2.36 o 
   7   5   3       29.12       29.11      1.69 o 
   8   5   3       13.11       14.56      2.15 o 
   9   5   3       10.38       15.94      2.45 o 
 -10   6   3        8.25        9.81      3.07 o 
  -9   6   3       31.41       32.32      2.79 o 
  -8   6   3       21.60       25.81      2.58 o 
  -7   6   3       70.01       70.65      2.77 o 
  -6   6   3       18.97       20.80      1.56 o 
  -5   6   3      159.27      161.26      4.77 o 
  -4   6   3      215.87      199.77      3.85 o 
  -3   6   3      390.36      403.94      6.29 o 
  -2   6   3     1411.74     1430.85     20.57 o 
  -1   6   3      131.29      138.18      2.47 o 
   0   6   3      137.31      135.10      2.86 o 
   1   6   3      138.43      165.00      3.18 o 
   2   6   3      261.87      268.20      4.52 o 
   3   6   3      299.12      273.77      5.04 o 
   4   6   3       70.69       64.96      1.75 o 
   5   6   3      110.74      110.75      2.82 o 
   6   6   3       24.87       23.05      1.44 o 
   7   6   3       51.83       54.73      3.37 o 
   8   6   3       11.77       10.27      1.84 o 
   9   6   3        3.53        3.22      1.53 o 
 -10   7   3       13.41       14.56      3.53 o 
  -9   7   3        0.59        0.79      1.29 o 
  -8   7   3       42.27       44.01      3.76 o 
  -7   7   3        2.88        1.08      0.85 o 
  -6   7   3      236.32      223.26      5.84 o 
  -5   7   3       61.16       62.88      2.09 o 
  -4   7   3        0.59       -0.35      0.35 o 
  -3   7   3      509.15      528.53      8.16 o 
  -2   7   3      151.14      153.18      2.59 o 
  -1   7   3       12.92       11.78      0.64 o 
   0   7   3       35.72       30.90      1.14 o 
   1   7   3       19.59       19.11      0.86 o 
   2   7   3      263.32      263.12      5.03 o 
   3   7   3      116.27      117.46      2.96 o 
   4   7   3      787.83      752.74     15.63 o 
   5   7   3       66.44       65.96      1.99 o 
   6   7   3       39.23       43.69      2.61 o 
   7   7   3        9.37        8.89      1.53 o 
   8   7   3        7.21        8.12      1.69 o 
 -10   8   3        0.72        0.92      2.30 o 
  -9   8   3        5.57        4.13      1.62 o 
  -8   8   3        4.77        2.76      1.30 o 
  -7   8   3       64.48       62.57      2.74 o 
  -6   8   3       79.63       73.12      2.47 o 
  -5   8   3      261.01      250.22      5.46 o 
  -4   8   3       24.72       30.74      1.39 o 
  -3   8   3       29.82       34.96      1.30 o 
  -2   8   3       79.05       74.14      1.64 o 
  -1   8   3       66.22       62.00      2.43 o 
   0   8   3      180.64      185.94      3.94 o 
   1   8   3      178.70      177.89      3.73 o 
   2   8   3      132.22      130.16      2.95 o 
   3   8   3      400.54      397.11      7.49 o 
   4   8   3       19.14       18.24      1.14 o 
   5   8   3       38.22       38.51      1.94 o 
   6   8   3        5.15        6.29      1.23 o 
   7   8   3       27.93       25.75      2.61 o 
   8   8   3       13.13        9.81      1.99 o 
  -9   9   3        0.87        1.91      3.30 o 
  -8   9   3       12.89       15.49      2.22 o 
  -7   9   3       16.59       17.54      2.17 o 
  -6   9   3       50.79       47.06      3.94 o 
  -5   9   3       87.26       83.70      2.90 o 
  -4   9   3       38.56       40.75      2.83 o 
  -3   9   3       84.50       81.97      2.18 o 
  -2   9   3      459.40      477.43      6.93 o 
  -1   9   3      304.40      307.40      5.05 o 
   0   9   3      230.23      222.47      4.79 o 
   1   9   3      241.38      236.71      4.96 o 
   2   9   3      371.69      357.98      6.95 o 
   3   9   3       27.65       24.96      1.22 o 
   4   9   3       42.04       42.21      1.44 o 
   5   9   3       32.82       33.57      1.61 o 
   6   9   3       13.15        9.66      1.69 o 
   7   9   3       12.06       12.11      1.84 o 
   8   9   3        5.54        6.44      1.69 o 
  -9  10   3        2.43        4.14      1.92 o 
  -8  10   3       10.64       10.72      2.06 o 
  -7  10   3       33.65       28.40      3.30 o 
  -6  10   3        1.44        2.45      1.35 o 
  -5  10   3       41.19       33.76      2.81 o 
  -4  10   3       56.68       61.08      2.56 o 
  -3  10   3        9.67       14.63      1.20 o 
  -2  10   3      151.67      155.66      3.39 o 
  -1  10   3      116.51      121.52      3.27 o 
   0  10   3       71.21       75.91      2.21 o 
   1  10   3      124.22      125.64      3.11 o 
   2  10   3      115.73      118.69      2.92 o 
   3  10   3      389.42      378.32      6.63 o 
   4  10   3       15.38       13.79      0.99 o 
   5  10   3      106.72      109.40      2.80 o 
   6  10   3       14.17       16.15      1.52 o 
   7  10   3        2.67       -0.46      1.07 o 
  -9  11   3        2.41        2.95      1.77 o 
  -8  11   3        9.68        8.96      2.16 o 
  -7  11   3        1.30        2.57      1.57 o 
  -6  11   3        3.93        4.17      1.68 o 
  -5  11   3        2.20        0.55      1.69 o 
  -4  11   3       20.45       16.47      2.00 o 
  -3  11   3      136.19      131.42      4.19 o 
  -2  11   3       41.23       41.14      1.93 o 
  -1  11   3      498.44      500.69      9.81 o 
   0  11   3      175.38      176.54      4.13 o 
   1  11   3       41.86       42.52      1.80 o 
   2  11   3       24.26       24.91      1.41 o 
   3  11   3        0.60        0.90      0.55 o 
   4  11   3       67.09       73.54      2.94 o 
   5  11   3        3.38        4.06      0.77 o 
   6  11   3        0.63        1.41      0.81 o 
   7  11   3        2.58        3.62      1.07 o 
  -8  12   3        4.50        5.06      3.45 o 
  -7  12   3        4.47        4.03      2.07 o 
  -6  12   3       11.32       16.10      2.42 o 
  -5  12   3       71.74       76.57      4.06 o 
  -4  12   3        8.22        8.99      1.99 o 
  -3  12   3       15.24       16.30      1.94 o 
  -2  12   3       28.71       28.54      2.55 o 
  -1  12   3      179.60      183.27      4.42 o 
   0  12   3      140.61      136.51      3.59 o 
   1  12   3       17.85       16.14      1.25 o 
   2  12   3       48.71       47.78      1.93 o 
   3  12   3       35.63       38.72      1.67 o 
   4  12   3        6.17        6.45      0.91 o 
   5  12   3        2.19        2.93      1.15 o 
   6  12   3       11.69       14.23      2.22 o 
  -8  13   3        7.83        5.98      2.17 o 
  -7  13   3       19.33       21.90      4.22 o 
  -6  13   3       10.38        7.65      2.84 o 
  -5  13   3        2.39        2.85      1.92 o 
  -4  13   3       11.59        6.13      1.79 o 
  -3  13   3       22.18       23.79      2.12 o 
  -2  13   3       11.26        7.15      2.91 o 
  -1  13   3        1.03        1.07      1.84 o 
   0  13   3       71.17       81.41      2.73 o 
   1  13   3        5.67        4.68      0.93 o 
   2  13   3       57.76       59.04      2.25 o 
   3  13   3        6.20        6.75      1.46 o 
   4  13   3       22.60       24.24      1.58 o 
   5  13   3        5.99        7.14      1.03 o 
   6  13   3        5.81        4.91      1.30 o 
  -7  14   3        8.95       14.23      3.07 o 
  -6  14   3        3.64        1.69      1.73 o 
  -5  14   3        3.73        1.44      1.68 o 
  -4  14   3        4.08        4.48      2.07 o 
  -3  14   3        3.86        3.31      2.08 o 
  -2  14   3       29.28       27.98      2.30 o 
  -1  14   3       16.61       16.48      2.38 o 
   0  14   3        2.52        1.87      1.46 o 
   1  14   3        5.19        4.97      2.01 o 
   2  14   3        8.00        7.58      1.26 o 
   3  14   3       31.94       37.65      1.89 o 
   4  14   3        2.13        2.11      0.89 o 
   5  14   3       12.06       10.31      1.27 o 
  -6  15   3       31.28       35.71      3.83 o 
  -5  15   3        2.84       -0.53      3.14 o 
  -4  15   3        8.37        7.24      2.00 o 
  -3  15   3       11.23       11.21      2.21 o 
  -2  15   3        0.56        0.67      1.19 o 
  -1  15   3        7.62        4.98      1.79 o 
   0  15   3       29.45       29.21      3.05 o 
   1  15   3        6.90        8.56      2.22 o 
   2  15   3        1.68        2.22      1.76 o 
   3  15   3        2.97        3.69      1.49 o 
   4  15   3        3.34        3.75      1.71 o 
  -5  16   3        4.05        9.03      2.33 o 
  -4  16   3        0.34       -1.05      1.62 o 
  -3  16   3        3.94        5.50      2.00 o 
  -2  16   3        3.86        3.97      1.56 o 
  -1  16   3        1.09        0.93      1.68 o 
   0  16   3        3.04        3.18      1.94 o 
   1  16   3       21.14       23.98      2.98 o 
   2  16   3       19.25       26.46      3.09 o 
   3  16   3        0.40        1.52      1.44 o 
  -3  17   3       10.70       11.76      2.64 o 
  -2  17   3        1.98        2.01      1.53 o 
  -1  17   3       12.02       10.14      2.42 o 
   0  17   3        1.48        0.13      1.79 o 
   1  17   3        0.01       -1.72      1.72 o 
   2  17   3        3.22        3.60      1.70 o 
  -2 -17   4        2.41        1.84      2.30 o 
  -1 -17   4        9.53       -0.77      2.30 o 
   0 -17   4       11.67       11.65      3.53 o 
   1 -17   4        4.27        5.21      2.91 o 
  -3 -16   4       28.06       30.51      3.99 o 
  -2 -16   4       16.72       13.18      2.91 o 
  -1 -16   4        4.05        8.43      2.76 o 
   0 -16   4        1.37       -1.38      2.15 o 
   1 -16   4       10.85        8.12      2.91 o 
   2 -16   4        1.03        1.38      2.15 o 
  -6 -15   4        4.14       -0.31      2.45 o 
  -5 -15   4        1.97        1.23      2.15 o 
  -4 -15   4       14.51       14.56      2.91 o 
  -3 -15   4        4.97        6.29      2.30 o 
  -2 -15   4       20.08       17.94      3.22 o 
  -1 -15   4       10.07        8.89      2.45 o 
   0 -15   4        7.00        7.36      2.61 o 
   1 -15   4        7.12        5.52      2.61 o 
   2 -15   4       19.67       24.37      4.29 o 
   3 -15   4       15.89       21.00      4.14 o 
   4 -15   4        2.86        4.75      2.91 o 
  -7 -14   4        5.65        7.05      3.22 o 
  -6 -14   4       11.37       15.64      3.37 o 
  -5 -14   4        5.16        5.98      2.30 o 
  -4 -14   4       19.83       22.23      3.83 o 
  -3 -14   4        5.44        3.99      1.30 o 
  -2 -14   4        5.07        4.29      2.15 o 
  -1 -14   4       14.33       18.86      3.22 o 
   0 -14   4        9.94        9.96      2.76 o 
   1 -14   4       17.74       19.62      3.53 o 
   2 -14   4        4.01        0.92      2.15 o 
   3 -14   4       20.75       26.06      4.29 o 
   4 -14   4        1.05        1.23      2.30 o 
   5 -14   4        3.43        4.29      3.07 o 
  -8 -13   4       11.33       16.71      3.99 o 
  -7 -13   4       22.27       29.13      4.60 o 
  -6 -13   4       19.05       25.75      3.99 o 
  -5 -13   4       16.37       19.30      2.14 o 
  -4 -13   4       30.43       30.93      2.60 o 
  -3 -13   4        3.77        3.37      1.24 o 
  -2 -13   4      116.53      116.03      6.74 o 
  -1 -13   4       89.90       87.98      5.83 o 
   0 -13   4       27.97       26.52      3.68 o 
   1 -13   4       21.44       28.67      3.83 o 
   2 -13   4        7.52        4.14      2.30 o 
   3 -13   4       14.16       13.03      3.07 o 
   4 -13   4       15.72       14.26      3.37 o 
   5 -13   4       13.99       11.65      3.22 o 
  -8 -12   4       26.56       28.67      4.60 o 
  -7 -12   4        9.54       11.34      3.07 o 
  -6 -12   4        6.71        5.06      2.30 o 
  -5 -12   4       14.65       18.47      2.53 o 
  -4 -12   4        7.55        9.89      1.61 o 
  -3 -12   4       81.79       81.59      3.57 o 
  -2 -12   4       92.82       88.56      6.44 o 
  -1 -12   4        9.56       11.65      2.61 o 
   0 -12   4        3.71        3.53      1.99 o 
   1 -12   4       34.24       36.48      4.14 o 
   2 -12   4      154.26      142.70      8.12 o 
   3 -12   4       38.77       35.72      4.29 o 
   4 -12   4       15.68       16.25      3.22 o 
   5 -12   4        6.92        9.20      3.07 o 
   6 -12   4        8.12        8.28      3.22 o 
  -9 -11   4        8.24       10.58      3.53 o 
  -8 -11   4        1.19        0.92      2.30 o 
  -7 -11   4       12.71        9.96      2.76 o 
  -6 -11   4        2.67        1.82      1.24 o 
  -5 -11   4       25.49       23.86      2.22 o 
  -4 -11   4       86.87       78.34      3.47 o 
  -3 -11   4        1.49        2.19      1.03 o 
  -2 -11   4       50.64       50.62      2.61 o 
  -1 -11   4       66.82       70.32      4.22 o 
   0 -11   4       80.62       77.40      5.06 o 
   1 -11   4      126.92      127.07      7.05 o 
   2 -11   4       16.78       16.10      2.91 o 
   3 -11   4       59.05       64.69      4.91 o 
   4 -11   4       26.13       23.15      3.68 o 
   5 -11   4        4.02        7.20      2.45 o 
   6 -11   4        3.39        0.92      2.15 o 
  -9 -10   4        3.19        2.15      2.76 o 
  -8 -10   4        3.51        1.69      2.30 o 
  -7 -10   4        2.67        6.13      2.45 o 
  -6 -10   4       41.24       44.02      2.80 o 
  -5 -10   4        5.92        5.35      1.29 o 
  -4 -10   4       97.37       88.83      3.74 o 
  -3 -10   4       52.57       47.01      4.60 o 
  -2 -10   4       59.14       63.75      2.83 o 
  -1 -10   4      168.65      155.30      5.98 o 
   0 -10   4       52.49       59.02      4.29 o 
   1 -10   4      179.44      166.92      8.43 o 
   2 -10   4       17.29       14.87      2.76 o 
   3 -10   4       91.24       91.96      5.67 o 
   4 -10   4        1.29        0.00      1.69 o 
   5 -10   4       33.95       37.10      4.45 o 
   6 -10   4       18.66       22.53      3.83 o 
   7 -10   4       14.61       20.08      3.99 o 
  -9  -9   4       37.90       41.54      5.52 o 
  -8  -9   4       20.56       17.78      3.68 o 
  -7  -9   4        6.57       11.80      2.91 o 
  -6  -9   4       26.89       27.91      2.31 o 
  -5  -9   4       28.84       28.10      2.25 o 
  -4  -9   4       79.47       76.35      3.30 o 
  -3  -9   4      378.77      367.16     10.24 o 
  -2  -9   4      238.38      222.69      6.93 o 
  -1  -9   4       66.55       64.71      2.58 o 
   0  -9   4        6.53        2.13      2.68 o 
   1  -9   4        4.96        2.04      1.07 o 
   2  -9   4        3.76        3.07      1.84 o 
   3  -9   4      176.82      166.77      8.28 o 
   4  -9   4        2.12        3.83      1.84 o 
   5  -9   4       55.89       61.16      4.91 o 
   6  -9   4       16.35       15.18      3.22 o 
   7  -9   4        0.61       -1.07      2.15 o 
 -10  -8   4        1.88        0.00      2.30 o 
  -9  -8   4        4.06        5.06      2.76 o 
  -8  -8   4        8.56        5.67      2.45 o 
  -7  -8   4       14.76       12.76      1.66 o 
  -6  -8   4       43.38       38.57      2.46 o 
  -5  -8   4       38.15       38.67      2.39 o 
  -4  -8   4      450.39      426.98     11.82 o 
  -3  -8   4       56.75       54.19      2.55 o 
  -2  -8   4       13.63       16.40      1.40 o 
  -1  -8   4       21.14       22.07      1.04 o 
   0  -8   4       25.53       21.35      2.47 o 
   1  -8   4       51.80       49.27      2.09 o 
   2  -8   4      517.11      491.23     10.86 o 
   3  -8   4        1.36        1.22      1.01 o 
   4  -8   4      262.32      255.82      8.13 o 
   5  -8   4        0.72       -0.15      1.69 o 
   6  -8   4        9.59       14.10      2.91 o 
   7  -8   4        0.06       -1.99      1.99 o 
   8  -8   4        2.18        0.15      2.15 o 
 -10  -7   4        0.45       -0.31      2.15 o 
  -9  -7   4       14.50       14.10      3.37 o 
  -8  -7   4        5.28        0.92      1.99 o 
  -7  -7   4        3.00        4.61      1.53 o 
  -6  -7   4      110.85      108.91      4.21 o 
  -5  -7   4      251.52      241.59      7.20 o 
  -4  -7   4      289.23      297.16      8.45 o 
  -3  -7   4       50.04       43.90      2.22 o 
  -2  -7   4       32.57       30.70      2.38 o 
  -1  -7   4      178.45      186.57      4.45 o 
   0  -7   4      168.90      163.40      4.19 o 
   1  -7   4      219.07      223.99     10.64 o 
   2  -7   4      765.19      760.57     15.99 o 
   3  -7   4       65.22       74.04      2.71 o 
   4  -7   4      142.19      135.25      4.01 o 
   5  -7   4      113.02      104.27      3.48 o 
   6  -7   4       11.76       11.65      2.61 o 
   7  -7   4       26.33       30.05      4.14 o 
   8  -7   4       14.12       14.10      3.37 o 
 -10  -6   4       16.05       20.54      3.99 o 
  -9  -6   4       12.11       17.32      3.37 o 
  -8  -6   4       23.63       23.76      3.53 o 
  -7  -6   4       15.19       15.40      3.37 o 
  -6  -6   4      391.34      394.97     13.41 o 
  -5  -6   4       30.20       32.75      2.27 o 
  -4  -6   4      225.10      241.26      7.05 o 
  -3  -6   4     1423.21     1376.68     34.74 o 
  -2  -6   4      222.45      221.55      4.56 o 
  -1  -6   4      126.44      135.59      5.48 o 
   0  -6   4      605.22      634.48     14.07 o 
   1  -6   4      257.60      259.98      6.02 o 
   2  -6   4      192.27      197.21      4.87 o 
   3  -6   4      175.04      166.63      4.37 o 
   4  -6   4      449.73      449.39     10.12 o 
   5  -6   4       70.71       67.46      5.06 o 
   6  -6   4       13.48       14.12      1.44 o 
   7  -6   4        4.80        4.60      2.30 o 
   8  -6   4       10.14        9.04      2.91 o 
 -11  -5   4        0.78        1.53      2.61 o 
 -10  -5   4        2.70        1.23      2.30 o 
  -9  -5   4       26.87       27.13      3.99 o 
  -8  -5   4       13.18       11.05      1.99 o 
  -7  -5   4      199.84      188.61      6.15 o 
  -6  -5   4       79.75       89.74      4.52 o 
  -5  -5   4      107.97      105.56      3.90 o 
  -4  -5   4      852.31      849.40     21.46 o 
  -3  -5   4      511.82      529.43     13.82 o 
  -2  -5   4       49.66       38.33      2.83 o 
  -1  -5   4      552.65      575.95     10.30 o 
   0  -5   4        2.82        4.09      0.59 o 
   1  -5   4      258.43      268.12      6.25 o 
   2  -5   4      255.73      271.58      6.25 o 
   3  -5   4      313.32      303.09      6.99 o 
   4  -5   4      192.02      184.34      5.47 o 
   5  -5   4       29.68       29.72      1.77 o 
   6  -5   4       26.26       23.70      1.66 o 
   7  -5   4        7.35        8.92      1.29 o 
   8  -5   4       12.91       13.34      3.07 o 
 -11  -4   4       11.68        8.28      3.07 o 
 -10  -4   4       19.33       20.85      3.68 o 
  -9  -4   4       14.57       15.79      3.07 o 
  -8  -4   4       34.50       34.58      2.54 o 
  -7  -4   4       21.75       21.13      1.92 o 
  -6  -4   4      590.91      589.27     17.04 o 
  -5  -4   4      281.73      258.77      7.80 o 
  -4  -4   4       40.82       41.94      2.06 o 
  -3  -4   4      700.13      704.35     14.51 o 
  -2  -4   4       77.90       90.29      3.07 o 
  -1  -4   4       61.33       70.55      1.68 o 
   0  -4   4       86.08       85.48      2.39 o 
   1  -4   4      980.98      993.89     24.71 o 
   2  -4   4      167.92      174.71      4.25 o 
   3  -4   4       97.43       90.99      2.62 o 
   4  -4   4      210.23      198.39      4.93 o 
   5  -4   4      106.75      110.36      3.27 o 
   6  -4   4       34.43       36.02      2.20 o 
   7  -4   4       18.75       21.69      1.75 o 
   8  -4   4       22.64       23.72      1.94 o 
 -11  -3   4        1.69        0.31      2.30 o 
 -10  -3   4       12.43       13.95      3.22 o 
  -9  -3   4       33.78       38.17      4.45 o 
  -8  -3   4       17.33       19.19      1.95 o 
  -7  -3   4       23.80       27.73      2.14 o 
  -6  -3   4      372.36      366.16     10.18 o 
  -5  -3   4      518.14      522.52     11.30 o 
  -4  -3   4       69.90       77.59      2.93 o 
  -3  -3   4      189.37      190.06      4.48 o 
  -2  -3   4      829.67      834.65     17.08 o 
  -1  -3   4      707.54      776.86     13.27 o 
   0  -3   4      111.56      115.70      3.07 o 
   1  -3   4      671.86      734.17     15.10 o 
   2  -3   4      402.69      428.73      9.03 o 
   3  -3   4      147.40      136.22      3.42 o 
   4  -3   4      187.95      193.25      8.16 o 
   5  -3   4       83.68       82.68      2.57 o 
   6  -3   4        4.72        6.82      0.92 o 
   7  -3   4       39.85       39.99      2.85 o 
   8  -3   4        4.40        4.49      1.05 o 
   9  -3   4       24.58       26.06      3.99 o 
 -11  -2   4       10.25       10.88      3.37 o 
 -10  -2   4        1.69       -1.84      1.84 o 
  -9  -2   4        0.38        1.07      1.99 o 
  -8  -2   4       27.01       20.39      1.92 o 
  -7  -2   4       64.77       62.78      3.03 o 
  -6  -2   4       39.22       40.91      2.03 o 
  -5  -2   4      510.85      525.14     11.42 o 
  -4  -2   4      466.51      518.05     13.55 o 
  -3  -2   4     1021.47     1016.29     20.80 o 
  -2  -2   4      850.52      899.07     17.96 o 
  -1  -2   4      101.49       98.64      2.06 o 
   0  -2   4      138.19      166.39      3.98 o 
   1  -2   4      149.27      150.77      5.48 o 
   2  -2   4     1018.94     1046.61     21.09 o 
   3  -2   4       15.61       14.04      0.88 o 
   4  -2   4      590.02      585.90     12.42 o 
   5  -2   4       66.19       58.36      1.92 o 
   6  -2   4       75.05       75.95      2.51 o 
   7  -2   4        2.00        2.51      0.79 o 
   8  -2   4        3.27        3.22      0.95 o 
   9  -2   4       15.68       14.79      1.86 o 
 -11  -1   4        2.92       -2.30      2.30 o 
 -10  -1   4       21.07       21.31      3.68 o 
  -9  -1   4       67.26       65.40      3.76 o 
  -8  -1   4       51.29       54.48      3.22 o 
  -7  -1   4      163.73      167.56      4.56 o 
  -6  -1   4      105.33      107.84      3.24 o 
  -5  -1   4      822.97      900.95     22.28 o 
  -4  -1   4      177.18      183.51      3.76 o 
  -3  -1   4      284.63      308.73      8.53 o 
  -2  -1   4      113.08      110.87      5.44 o 
  -1  -1   4      541.69      538.27      9.64 o 
   0  -1   4      322.57      321.07      6.73 o 
   1  -1   4      482.51      498.72     10.24 o 
   2  -1   4       72.84       55.68      1.44 o 
   3  -1   4       89.82       90.60      2.30 o 
   4  -1   4       61.94       62.93      1.80 o 
   5  -1   4       83.92       84.87      2.39 o 
   6  -1   4       66.84       63.24      2.15 o 
   7  -1   4        5.83        6.34      0.96 o 
   8  -1   4       30.31       32.03      1.97 o 
   9  -1   4        1.04        2.20      1.13 o 
 -11   0   4       10.59       11.19      3.37 o 
 -10   0   4        0.52        0.15      2.15 o 
  -9   0   4        6.78        5.29      1.33 o 
  -8   0   4       30.46       32.46      2.46 o 
  -7   0   4       35.13       38.14      2.90 o 
  -6   0   4      130.00      127.47      3.66 o 
  -5   0   4       95.00       99.03      7.08 o 
  -4   0   4     1527.56     1620.91     28.36 o 
  -3   0   4      156.02      166.94      5.42 o 
  -2   0   4       43.87       56.10      1.68 o 
  -1   0   4        0.06        0.42      0.24 o 
   0   0   4     2809.69     2954.80     50.54 o 
   1   0   4      559.73      568.98      9.83 o 
   2   0   4      160.11      204.34      4.25 o 
   3   0   4       33.85       28.34      0.69 o 
   4   0   4        7.78        7.96      0.56 o 
   5   0   4      174.30      171.96      4.44 o 
   6   0   4       90.42       86.90      2.56 o 
   7   0   4       31.97       37.26      1.84 o 
   8   0   4       39.36       44.36      2.55 o 
   9   0   4        0.12        0.77      0.92 o 
 -11   1   4        2.83        5.52      2.76 o 
 -10   1   4       20.90       16.40      3.37 o 
  -9   1   4       64.36       71.85      3.49 o 
  -8   1   4       49.52       44.13      2.76 o 
  -7   1   4      159.82      160.93      4.51 o 
  -6   1   4      106.24      105.88      3.24 o 
  -5   1   4      815.99      857.51     21.33 o 
  -4   1   4      167.00      169.73      3.72 o 
  -3   1   4      280.22      299.03      6.70 o 
  -2   1   4      118.78      114.62      2.83 o 
  -1   1   4      543.77      543.08     11.09 o 
   0   1   4      319.95      319.38      5.09 o 
   1   1   4      474.21      508.28     17.17 o 
   3   1   4       95.01       98.90      2.44 o 
   4   1   4       60.86       58.56      2.76 o 
   5   1   4       85.85       83.21      2.71 o 
   6   1   4       67.16       63.04      1.97 o 
   7   1   4        6.44        6.74      1.12 o 
   8   1   4       30.20       31.24      4.37 o 
   9   1   4        1.07        1.65      1.00 o 
 -11   2   4       10.41       14.72      3.53 o 
 -10   2   4        1.66        4.14      2.15 o 
  -9   2   4        0.46       -0.31      1.07 o 
  -8   2   4       24.81       20.67      2.11 o 
  -7   2   4       67.56       68.90      2.56 o 
  -6   2   4       40.79       44.48      2.61 o 
  -5   2   4      503.75      529.96     11.45 o 
  -4   2   4      467.46      516.32     13.60 o 
  -3   2   4     1019.75     1023.89     16.16 o 
  -2   2   4      842.72      863.27     17.94 o 
  -1   2   4       95.25       90.67      2.36 o 
   0   2   4      145.81      181.17      3.98 o 
   1   2   4      150.23      153.74      5.52 o 
   4   2   4      599.47      600.84     14.47 o 
   5   2   4       63.71       52.33      2.05 o 
   6   2   4       75.35       77.20      2.15 o 
   7   2   4        1.93        2.83      0.74 o 
   8   2   4        3.25        2.54      0.81 o 
   9   2   4       14.99       15.50      1.72 o 
 -11   3   4        1.73        1.99      2.76 o 
 -10   3   4       12.58       14.56      3.37 o 
  -9   3   4       32.78       31.05      3.45 o 
  -8   3   4       17.13       18.08      2.00 o 
  -7   3   4       23.73       26.73      2.19 o 
  -6   3   4      375.10      359.03     10.32 o 
  -5   3   4      524.87      517.26     14.69 o 
  -4   3   4       71.01       75.59      3.40 o 
  -3   3   4      185.52      188.63      3.19 o 
  -2   3   4      817.09      833.86     17.08 o 
  -1   3   4      687.52      713.10     15.22 o 
   0   3   4      122.40      131.88      2.15 o 
   1   3   4      662.70      743.86     25.75 o 
   2   3   4      393.77      419.22     14.87 o 
   5   3   4       82.19       78.32      3.53 o 
   6   3   4        5.46        5.52      0.65 o 
   7   3   4       40.28       41.54      2.30 o 
   8   3   4        4.22        3.73      0.92 o 
   9   3   4       24.52       29.20      2.38 o 
 -11   4   4       11.69       10.42      3.07 o 
 -10   4   4       18.83       25.91      4.14 o 
  -9   4   4       14.29       10.47      2.91 o 
  -8   4   4       35.86       32.68      2.59 o 
  -7   4   4       20.81       19.63      2.74 o 
  -6   4   4      593.62      575.58     12.74 o 
  -5   4   4      279.72      276.46      5.05 o 
  -4   4   4       38.09       39.35      1.88 o 
  -3   4   4      699.04      691.47     10.32 o 
  -2   4   4       80.41       94.70      2.56 o 
  -1   4   4       64.41       68.74      2.30 o 
   0   4   4       79.78       85.51      2.44 o 
   1   4   4      981.85      997.38     34.64 o 
   2   4   4      173.65      179.80      6.90 o 
   3   4   4       95.53       88.13      3.68 o 
   6   4   4       32.14       33.30      1.35 o 
   7   4   4       18.83       20.28      1.35 o 
   8   4   4       22.55       23.66      1.79 o 
 -11   5   4        0.74        2.91      2.61 o 
 -10   5   4        2.51        3.37      2.45 o 
  -9   5   4       27.62       31.57      2.75 o 
  -8   5   4       13.25       10.87      1.73 o 
  -7   5   4      200.82      191.74      6.87 o 
  -6   5   4       78.79       81.48      2.95 o 
  -5   5   4      106.01      105.79      2.80 o 
  -4   5   4      848.99      841.85     12.53 o 
  -3   5   4      506.52      532.13      8.83 o 
  -2   5   4       45.84       34.17      1.22 o 
  -1   5   4      553.91      562.53      9.17 o 
   0   5   4        2.48        4.22      0.78 o 
   1   5   4      259.73      277.67      5.80 o 
   2   5   4      252.36      267.93     10.42 o 
   3   5   4      312.38      304.87     11.34 o 
   4   5   4      189.72      181.79      7.05 o 
   6   5   4       27.50       26.40      1.19 o 
   7   5   4        7.26        7.53      0.92 o 
   8   5   4       12.60       13.25      1.35 o 
 -10   6   4       16.45       16.40      3.37 o 
  -9   6   4       11.95       11.42      1.99 o 
  -8   6   4       23.33       24.98      2.55 o 
  -7   6   4       16.13       13.48      1.83 o 
  -6   6   4      393.25      387.51      9.15 o 
  -5   6   4       30.30       32.14      1.67 o 
  -4   6   4      223.87      238.49      4.15 o 
  -3   6   4     1445.33     1412.11     22.21 o 
  -2   6   4      230.17      226.39      3.76 o 
  -1   6   4      131.55      144.11      3.04 o 
   0   6   4      608.74      625.46     11.26 o 
   1   6   4      260.46      252.97      4.78 o 
   2   6   4      186.46      192.62      3.81 o 
   3   6   4      175.74      162.48      4.52 o 
   4   6   4      446.18      443.74     11.32 o 
   5   6   4       67.87       58.57      1.73 o 
   6   6   4       13.87       14.83      0.98 o 
   7   6   4        4.63        3.37      1.07 o 
   8   6   4       10.61       14.87      1.99 o 
 -10   7   4        0.37       -0.84      1.92 o 
  -9   7   4       14.81       13.52      5.98 o 
  -8   7   4        5.47        5.35      1.57 o 
  -7   7   4        2.54        1.56      1.24 o 
  -6   7   4      108.67      110.92      3.14 o 
  -5   7   4      249.50      235.26      5.25 o 
  -4   7   4      291.17      291.94      5.31 o 
  -3   7   4       49.27       45.32      1.47 o 
  -2   7   4       32.57       28.92      1.36 o 
  -1   7   4      185.41      183.87      3.89 o 
   0   7   4      167.53      155.98      3.33 o 
   1   7   4      216.11      213.54      4.26 o 
   2   7   4      765.37      743.99     11.90 o 
   3   7   4       64.17       64.73      2.19 o 
   4   7   4      142.35      135.76      3.16 o 
   5   7   4      113.79      107.60      4.29 o 
   6   7   4       11.24        9.50      1.23 o 
   7   7   4       26.59       31.89      2.45 o 
   8   7   4       13.79       15.18      2.15 o 
 -10   8   4        2.03        1.70      1.66 o 
  -9   8   4        3.81        3.76      1.63 o 
  -8   8   4        9.38       10.09      1.84 o 
  -7   8   4       14.72       16.39      2.11 o 
  -6   8   4       44.42       36.78      2.87 o 
  -5   8   4       37.60       39.39      1.93 o 
  -4   8   4      447.16      431.66      7.00 o 
  -3   8   4       56.88       55.62      1.73 o 
  -2   8   4       12.98       13.09      0.74 o 
  -1   8   4       21.32       21.56      1.14 o 
   0   8   4       26.92       19.68      1.02 o 
   1   8   4       52.32       49.50      1.48 o 
   2   8   4      508.24      477.31      8.87 o 
   3   8   4        1.43        2.38      0.38 o 
   4   8   4      268.82      263.70      5.86 o 
   5   8   4        0.87        0.77      0.61 o 
   6   8   4        9.86       10.58      1.38 o 
   7   8   4        0.03       -0.92      0.92 o 
   8   8   4        2.04        1.84      1.23 o 
  -9   9   4       38.35       42.30      3.63 o 
  -8   9   4       20.96       20.17      2.53 o 
  -7   9   4        6.29        6.36      1.68 o 
  -6   9   4       26.26       22.62      2.38 o 
  -5   9   4       29.96       26.19      3.37 o 
  -4   9   4       74.60       71.27      3.52 o 
  -3   9   4      375.65      365.33      7.45 o 
  -2   9   4      251.79      242.75      4.59 o 
  -1   9   4       70.66       70.53      2.09 o 
   0   9   4        7.41        5.53      0.67 o 
   1   9   4        5.09        4.58      0.62 o 
   2   9   4        3.70        2.53      0.95 o 
   3   9   4      171.72      162.59      3.51 o 
   4   9   4        2.34        3.53      0.54 o 
   5   9   4       56.51       57.64      3.22 o 
   6   9   4       16.72       19.16      1.99 o 
   7   9   4        0.71        1.84      1.23 o 
  -9  10   4        3.29        2.77      1.79 o 
  -8  10   4        3.70        2.87      1.68 o 
  -7  10   4        2.90        2.79      1.76 o 
  -6  10   4       42.10       43.29      3.30 o 
  -5  10   4        5.58        5.27      2.53 o 
  -4  10   4       95.00       94.48      4.83 o 
  -3  10   4       51.02       50.63      2.43 o 
  -2  10   4       57.96       58.92      1.92 o 
  -1  10   4      173.58      171.10      3.94 o 
   0  10   4       53.31       53.83      2.21 o 
   1  10   4      185.60      179.32      3.99 o 
   2  10   4       16.96       15.48      1.22 o 
   3  10   4       88.49       84.12      3.43 o 
   4  10   4        1.53        1.09      0.63 o 
   5  10   4       34.42       34.66      2.15 o 
   6  10   4       19.51       21.00      1.63 o 
   7  10   4       14.75       11.65      1.99 o 
  -9  11   4        8.13       10.10      2.31 o 
  -8  11   4        1.21        3.66      1.79 o 
  -7  11   4       12.93       10.31      2.17 o 
  -6  11   4        2.69        0.38      1.30 o 
  -5  11   4       24.43       24.93      2.55 o 
  -4  11   4       84.50       70.60      3.79 o 
  -3  11   4        1.25        1.95      1.24 o 
  -2  11   4       51.01       52.62      1.89 o 
  -1  11   4       66.29       73.39      2.40 o 
   0  11   4       82.44       78.65      2.44 o 
   1  11   4      126.65      129.80      3.28 o 
   2  11   4       15.07       14.29      1.06 o 
   3  11   4       61.53       60.29      1.84 o 
   4  11   4       26.23       25.66      1.39 o 
   5  11   4        4.28        5.81      1.03 o 
   6  11   4        3.30        1.99      0.87 o 
  -8  12   4       26.54       28.61      3.29 o 
  -7  12   4        9.89       11.03      2.28 o 
  -6  12   4        6.47        7.20      1.95 o 
  -5  12   4       14.60       12.19      2.06 o 
  -4  12   4        7.45        6.08      1.84 o 
  -3  12   4       81.34       84.23      5.67 o 
  -2  12   4       92.79       89.38      3.39 o 
  -1  12   4        9.68        7.26      1.03 o 
   0  12   4        4.19        4.25      0.89 o 
   1  12   4       34.47       35.29      1.73 o 
   2  12   4      152.59      148.22      3.71 o 
   3  12   4       38.09       36.20      1.64 o 
   4  12   4       16.25       16.97      1.23 o 
   5  12   4        6.82        5.77      1.13 o 
   6  12   4        7.86        8.58      2.53 o 
  -8  13   4       11.47       14.14      2.59 o 
  -7  13   4       21.86       24.20      3.14 o 
  -6  13   4       18.89       21.74      2.81 o 
  -5  13   4       15.75       16.57      2.44 o 
  -4  13   4       30.23       30.12      2.98 o 
  -3  13   4        3.66        3.48      1.57 o 
  -2  13   4      116.33      116.94      4.13 o 
  -1  13   4       87.58       88.53      4.37 o 
   0  13   4       27.06       27.21      1.70 o 
   1  13   4       21.22       23.81      1.59 o 
   2  13   4        6.86        5.80      1.44 o 
   3  13   4       13.33       11.42      1.10 o 
   4  13   4       15.39       17.24      1.33 o 
   5  13   4       14.48       15.96      2.53 o 
  -7  14   4        5.39        5.80      2.22 o 
  -6  14   4       10.84        9.83      2.28 o 
  -5  14   4        5.15       10.19      2.17 o 
  -4  14   4       19.38       17.78      2.44 o 
  -3  14   4        5.57        6.67      1.88 o 
  -2  14   4        5.24        3.55      1.30 o 
  -1  14   4       13.66       13.76      2.20 o 
   0  14   4       10.74       10.70      1.95 o 
   1  14   4       18.29       23.60      1.65 o 
   2  14   4        4.17        3.88      1.06 o 
   3  14   4       21.11       23.37      1.51 o 
   4  14   4        0.99       -0.18      0.80 o 
   5  14   4        3.50        8.75      1.52 o 
  -6  15   4        4.16        4.17      2.30 o 
  -5  15   4        1.86        2.56      1.77 o 
  -4  15   4       14.81       15.40      6.90 o 
  -3  15   4        4.72        1.95      1.79 o 
  -2  15   4       20.52       22.81      2.23 o 
  -1  15   4       10.22        8.97      3.53 o 
   0  15   4        7.13        9.41      2.16 o 
   1  15   4        7.29       10.26      2.00 o 
   2  15   4       19.65       26.82      2.39 o 
   3  15   4       15.89       18.66      1.47 o 
   4  15   4        2.91        2.59      1.09 o 
  -5  16   4        0.50        0.15      1.79 o 
  -4  16   4       15.83       15.97      2.70 o 
  -3  16   4       28.80       25.54      3.91 o 
  -2  16   4       17.01       14.61      2.11 o 
  -1  16   4        3.90        6.02      2.03 o 
   0  16   4        1.56        0.00      1.63 o 
   1  16   4       11.24       16.81      5.06 o 
   2  16   4        1.04        0.87      1.42 o 
  -3  17   4        0.06       -0.46      1.79 o 
  -2  17   4        2.50       -0.02      1.45 o 
  -1  17   4        9.56       11.17      2.59 o 
   0  17   4       11.73       11.48      2.57 o 
   1  17   4        4.07        5.87      2.22 o 
  -3 -16   5       11.80       11.34      2.91 o 
  -2 -16   5        2.13        0.61      2.15 o 
  -1 -16   5       13.46       14.10      3.53 o 
   0 -16   5        3.65        3.83      2.76 o 
   1 -16   5        6.60        9.20      3.07 o 
  -6 -15   5        9.25        9.20      2.91 o 
  -4 -15   5        2.56        1.53      1.99 o 
  -3 -15   5        2.44        3.07      2.15 o 
  -2 -15   5        0.25       -1.84      1.84 o 
  -1 -15   5        7.82        7.36      2.76 o 
   0 -15   5        9.30       10.12      3.07 o 
   1 -15   5       26.80       25.91      4.14 o 
   2 -15   5        2.38        4.14      2.61 o 
   3 -15   5        0.62        0.61      2.45 o 
  -7 -14   5        1.98        1.69      2.76 o 
  -6 -14   5        5.00        4.91      2.76 o 
  -5 -14   5        5.78       10.34      1.89 o 
  -4 -14   5        6.18        7.05      2.45 o 
  -3 -14   5        0.47       -1.53      1.53 o 
  -2 -14   5       59.49       64.54      5.37 o 
  -1 -14   5       15.65       15.18      3.22 o 
   0 -14   5        3.88        2.45      2.15 o 
   1 -14   5       14.29       12.26      3.07 o 
   2 -14   5        7.05        7.05      2.76 o 
   3 -14   5       15.06        7.97      3.07 o 
   4 -14   5        6.95        9.35      3.07 o 
  -7 -13   5        0.71        1.69      2.45 o 
  -6 -13   5        7.58       11.19      3.07 o 
  -5 -13   5        3.17        4.37      1.76 o 
  -4 -13   5        1.28       -0.15      1.38 o 
  -3 -13   5       59.70       52.43      5.06 o 
  -2 -13   5       24.19       28.97      3.83 o 
  -1 -13   5       16.12       11.50      2.76 o 
   0 -13   5        1.16        0.77      1.69 o 
   1 -13   5       40.95       49.82      5.37 o 
   2 -13   5       27.00       30.51      4.45 o 
   3 -13   5        1.99        0.61      1.99 o 
   4 -13   5       15.89       24.99      4.29 o 
   5 -13   5        2.07        2.15      2.91 o 
  -8 -12   5        7.58        8.89      3.37 o 
  -7 -12   5        6.44        3.53      2.61 o 
  -6 -12   5        3.04        5.86      1.76 o 
  -5 -12   5       31.82       30.70      2.64 o 
  -4 -12   5        0.81        0.82      1.07 o 
  -3 -12   5       24.34       26.51      2.25 o 
  -2 -12   5       10.06       10.42      2.61 o 
  -1 -12   5        5.89        6.74      2.30 o 
   0 -12   5       62.94       65.00      5.06 o 
   1 -12   5       13.72        3.68      2.30 o 
   2 -12   5       24.88       15.94      3.22 o 
   3 -12   5        0.56        3.22      1.99 o 
   4 -12   5        4.60        9.35      2.76 o 
   5 -12   5       10.54        9.04      3.07 o 
  -9 -11   5        6.88        9.96      3.68 o 
  -8 -11   5        9.00       13.49      3.37 o 
  -7 -11   5        8.30        8.12      2.91 o 
  -6 -11   5       40.13       46.15      3.99 o 
  -5 -11   5       10.27       11.32      1.92 o 
  -4 -11   5       45.55       47.61      2.94 o 
  -3 -11   5       94.26       99.94      3.99 o 
  -2 -11   5      164.24      151.44      8.12 o 
  -1 -11   5       12.87       11.65      2.61 o 
   0 -11   5       73.81       75.27      5.37 o 
   1 -11   5       18.56       14.41      2.76 o 
   2 -11   5       72.73       78.78      5.52 o 
   3 -11   5       18.51       18.09      3.22 o 
   4 -11   5       36.13       37.10      4.60 o 
   5 -11   5        7.28        6.13      2.61 o 
   6 -11   5        5.79        2.61      2.76 o 
  -9 -10   5        9.38       10.27      3.53 o 
  -8 -10   5        1.60        1.69      2.30 o 
  -7 -10   5       15.61       18.42      2.17 o 
  -6 -10   5        3.24        3.33      1.61 o 
  -5 -10   5       64.57       63.47      4.14 o 
  -4 -10   5       14.37       18.28      3.30 o 
  -3 -10   5      310.63      291.77     13.03 o 
  -2 -10   5       86.09       84.23      3.24 o 
  -1 -10   5      101.07       96.41      5.83 o 
   0 -10   5       53.76       51.20      4.14 o 
   1 -10   5       12.51       10.42      2.30 o 
   2 -10   5       54.15       53.19      4.45 o 
   3 -10   5       76.72       72.97      5.37 o 
   4 -10   5       17.50       18.24      3.37 o 
   5 -10   5       29.22       26.52      3.99 o 
   6 -10   5       19.15       22.38      3.99 o 
  -9  -9   5        8.93        6.90      3.22 o 
  -8  -9   5        1.16        0.31      1.99 o 
  -7  -9   5        2.57        4.00      1.61 o 
  -6  -9   5       38.73       43.76      2.76 o 
  -5  -9   5       32.07       33.21      4.29 o 
  -4  -9   5      359.29      388.23     10.84 o 
  -3  -9   5      148.02      136.13      4.86 o 
  -2  -9   5      134.61      128.60      4.34 o 
  -1  -9   5       99.38      102.54      5.83 o 
   0  -9   5       46.09       42.00      3.99 o 
   1  -9   5      460.10      444.36     17.48 o 
   2  -9   5       46.52       46.60      4.45 o 
   3  -9   5       45.11       47.06      4.60 o 
   4  -9   5       12.11        9.96      2.61 o 
   5  -9   5        0.45        0.31      1.84 o 
   6  -9   5       48.53       55.49      5.52 o 
   7  -9   5        2.66        3.53      2.61 o 
 -10  -8   5        7.13       12.11      3.53 o 
  -9  -8   5        0.42       -1.84      1.84 o 
  -8  -8   5       16.80       16.86      3.37 o 
  -7  -8   5       25.28       28.62      2.50 o 
  -6  -8   5        7.74       10.32      1.61 o 
  -5  -8   5      517.78      497.94     13.60 o 
  -4  -8   5      500.02      504.24     13.66 o 
  -3  -8   5      169.78      172.23      5.52 o 
  -2  -8   5      188.97      196.79      5.87 o 
  -1  -8   5       46.47       41.44      2.49 o 
   0  -8   5      473.76      489.68     11.00 o 
   1  -8   5      116.88      118.11      3.60 o 
   2  -8   5       61.08       61.67      4.71 o 
   3  -8   5        9.56        9.74      1.50 o 
   4  -8   5        7.71        7.66      2.30 o 
   5  -8   5       29.15       27.13      3.68 o 
   6  -8   5       17.74       16.86      3.22 o 
   7  -8   5       24.30       29.43      4.29 o 
 -10  -7   5        5.85        7.51      3.22 o 
  -9  -7   5       17.31       21.15      3.83 o 
  -8  -7   5       28.26       28.41      2.54 o 
  -7  -7   5       70.84       77.18      3.56 o 
  -6  -7   5       19.48       16.95      2.07 o 
  -5  -7   5      108.79      102.79      4.22 o 
  -4  -7   5      564.62      511.09     14.09 o 
  -3  -7   5        2.89        3.60      1.00 o 
  -2  -7   5       18.04       18.84      1.68 o 
  -1  -7   5        9.62       10.35      1.36 o 
   0  -7   5       59.84       65.19      3.03 o 
   1  -7   5       76.82       74.22      2.62 o 
   2  -7   5       66.75       71.40      2.60 o 
   3  -7   5       83.79       78.97      2.83 o 
   4  -7   5      128.12      130.08      3.98 o 
   5  -7   5       49.36       55.05      3.09 o 
   6  -7   5       38.82       42.62      4.60 o 
   7  -7   5       10.29       12.88      3.07 o 
 -10  -6   5        2.98       -1.38      2.45 o 
  -9  -6   5        4.38        1.07      1.99 o 
  -8  -6   5        4.92        5.35      1.39 o 
  -7  -6   5       35.98       33.22      3.68 o 
  -6  -6   5       19.79       18.11      1.88 o 
  -5  -6   5      270.65      254.52      8.35 o 
  -4  -6   5      141.28      138.50      5.83 o 
  -3  -6   5      243.76      243.07      5.75 o 
  -2  -6   5        3.25        2.78      1.21 o 
  -1  -6   5       61.24       59.29      2.09 o 
   0  -6   5       60.80       59.85      2.21 o 
   1  -6   5       11.47       13.50      1.17 o 
   2  -6   5      136.95      126.91      3.60 o 
   3  -6   5      164.71      161.31      4.43 o 
   4  -6   5       35.67       37.74      2.53 o 
   5  -6   5       61.97       62.26      4.26 o 
   6  -6   5       10.24        8.13      1.23 o 
   7  -6   5        9.08       10.73      2.91 o 
 -11  -5   5        5.87        3.99      3.07 o 
 -10  -5   5        0.44        6.59      2.76 o 
  -9  -5   5        2.89        1.69      2.15 o 
  -8  -5   5        3.16        2.45      1.69 o 
  -7  -5   5       85.36       80.09      3.62 o 
  -6  -5   5      265.68      249.35      7.80 o 
  -5  -5   5      100.01      103.88      7.59 o 
  -4  -5   5      111.13      113.87      6.13 o 
  -3  -5   5      314.58      323.60     10.92 o 
  -2  -5   5       76.68       71.32      1.90 o 
  -1  -5   5       13.67       14.09      1.59 o 
   0  -5   5      199.69      209.81      6.89 o 
   1  -5   5      954.03      923.60     19.15 o 
   2  -5   5       71.82       66.75      2.95 o 
   3  -5   5       62.29       57.75      2.21 o 
   4  -5   5       55.22       55.55      2.21 o 
   5  -5   5       12.89       14.50      1.32 o 
   6  -5   5       36.92       42.36      2.24 o 
   7  -5   5        1.09        0.74      0.94 o 
   8  -5   5       23.62       27.29      4.14 o 
 -11  -4   5       11.75       13.49      3.68 o 
 -10  -4   5        2.36        5.37      2.61 o 
  -9  -4   5       11.28       10.27      2.07 o 
  -8  -4   5       25.88       20.07      2.05 o 
  -7  -4   5      271.03      257.56      8.06 o 
  -6  -4   5      183.92      180.86     10.42 o 
  -5  -4   5       24.10       24.27      1.99 o 
  -4  -4   5      405.07      418.35     11.22 o 
  -3  -4   5        9.66       16.72      2.42 o 
  -2  -4   5      295.81      315.58      6.12 o 
  -1  -4   5      348.43      340.98      7.82 o 
   0  -4   5      235.17      259.81      5.90 o 
   1  -4   5      130.06      139.78      3.57 o 
   2  -4   5      117.56      107.28      2.98 o 
   3  -4   5      828.47      835.04     17.44 o 
   4  -4   5      228.83      218.53      5.37 o 
   5  -4   5      102.33       99.55      3.13 o 
   6  -4   5       31.46       26.50      1.77 o 
   7  -4   5       36.02       44.35      4.67 o 
   8  -4   5        3.13        1.66      1.25 o 
 -11  -3   5        5.43        3.68      2.91 o 
 -10  -3   5        1.44       -0.61      1.84 o 
  -9  -3   5        9.52       11.35      2.68 o 
  -8  -3   5       59.14       61.07      4.60 o 
  -7  -3   5        7.21        7.14      1.41 o 
  -6  -3   5       63.06       58.12      2.87 o 
  -5  -3   5       12.03       12.47      1.46 o 
  -4  -3   5       86.09       80.27      2.54 o 
  -3  -3   5      441.41      426.34      9.44 o 
  -2  -3   5      123.95      134.44      3.41 o 
  -1  -3   5     1147.38     1187.86     23.66 o 
   0  -3   5      436.53      473.45     10.27 o 
   1  -3   5      494.79      526.98     11.24 o 
   2  -3   5      130.26      123.44      3.16 o 
   3  -3   5      506.45      459.22      9.88 o 
   4  -3   5       83.12       76.44      2.39 o 
   5  -3   5       84.33       77.24      2.53 o 
   6  -3   5       20.86       21.04      1.47 o 
   7  -3   5        0.17        0.59      0.75 o 
   8  -3   5        4.91        5.36      1.17 o 
 -11  -2   5        1.15        3.22      2.76 o 
 -10  -2   5       23.09       24.07      3.99 o 
  -9  -2   5       15.17       13.91      1.88 o 
  -8  -2   5        8.99        8.56      1.51 o 
  -7  -2   5      138.52      138.41      4.98 o 
  -6  -2   5       55.46       55.03      2.24 o 
  -5  -2   5      369.03      360.12     10.13 o 
  -4  -2   5       80.34       84.91      3.03 o 
  -3  -2   5      382.26      387.82      8.53 o 
  -2  -2   5       67.59       72.61      2.02 o 
  -1  -2   5       94.73      111.66      3.66 o 
   0  -2   5      553.59      535.42     11.21 o 
   1  -2   5       86.13       85.49      2.96 o 
   2  -2   5      414.44      400.46      8.55 o 
   3  -2   5       24.66       20.03      1.07 o 
   4  -2   5       19.12       18.86      1.66 o 
   5  -2   5       59.91       59.77      2.49 o 
   6  -2   5       32.46       35.86      2.06 o 
   7  -2   5      110.99      112.84      3.51 o 
   8  -2   5        6.95       10.79      1.57 o 
 -11  -1   5       15.44       18.24      3.83 o 
 -10  -1   5        7.93        3.83      2.45 o 
  -9  -1   5       33.36       28.87      2.57 o 
  -8  -1   5       56.45       57.63      3.12 o 
  -7  -1   5      173.16      172.26      5.98 o 
  -6  -1   5      342.29      354.94      8.23 o 
  -5  -1   5       37.93       40.26      2.17 o 
  -4  -1   5      827.82      842.70     17.74 o 
  -3  -1   5      154.70      168.34      4.13 o 
  -2  -1   5     1692.19     1746.56     34.66 o 
  -1  -1   5      267.36      255.00      4.75 o 
   0  -1   5     1344.92     1384.10     27.88 o 
   1  -1   5      452.08      446.88      9.38 o 
   2  -1   5      346.38      325.05      6.99 o 
   3  -1   5      168.11      159.71      3.75 o 
   4  -1   5        8.48        8.02      0.66 o 
   5  -1   5       71.17       64.64      2.03 o 
   6  -1   5       41.81       44.95      1.80 o 
   7  -1   5        4.88        5.75      0.93 o 
   8  -1   5       21.46       20.95      2.06 o 
 -11   0   5        0.57       -1.23      2.45 o 
 -10   0   5       15.84       18.40      3.68 o 
  -9   0   5        4.44        6.47      1.58 o 
  -8   0   5        0.19       -0.96      0.96 o 
  -7   0   5       36.86       31.82      2.49 o 
  -6   0   5      102.94      110.97      4.17 o 
  -5   0   5       70.10       85.99      2.71 o 
  -4   0   5        8.38        8.08      0.88 o 
  -3   0   5     2203.85     2264.49     45.27 o 
  -2   0   5      856.41      807.59     16.52 o 
  -1   0   5      478.66      456.25      8.22 o 
   0   0   5      406.80      406.71      8.44 o 
   1   0   5        0.91        0.93      0.21 o 
   2   0   5       28.23       27.24      0.93 o 
   3   0   5      183.13      165.40      3.57 o 
   4   0   5      212.60      191.41      4.92 o 
   5   0   5       19.66       25.13      1.23 o 
   6   0   5        0.28        0.29      0.52 o 
   7   0   5        3.04        1.08      0.84 o 
   8   0   5        2.05        3.91      1.08 o 
 -11   1   5       15.29       20.54      3.99 o 
 -10   1   5        8.23        7.98      1.72 o 
  -9   1   5       34.65       31.88      4.52 o 
  -8   1   5       55.76       65.18      3.29 o 
  -7   1   5      175.35      169.68      8.12 o 
  -6   1   5      346.86      346.86     16.94 o 
  -5   1   5       38.39       40.70      1.77 o 
  -4   1   5      823.81      816.08     21.24 o 
  -3   1   5      159.37      170.37      5.29 o 
  -2   1   5     1680.60     1715.34     34.66 o 
  -1   1   5      266.24      244.37      5.46 o 
   0   1   5     1341.14     1397.10     22.35 o 
   1   1   5      455.53      467.57     11.27 o 
   2   1   5      341.05      344.27      8.24 o 
   3   1   5      168.39      170.83      6.29 o 
   4   1   5        7.92       11.80      1.07 o 
   5   1   5       67.82       64.28      1.83 o 
   6   1   5       42.42       43.21      2.15 o 
   7   1   5        4.98        5.45      0.98 o 
   8   1   5       22.20       23.63      4.14 o 
 -11   2   5        1.17        0.00      2.76 o 
 -10   2   5       23.38       22.98      3.99 o 
  -9   2   5       14.86       13.64      1.94 o 
  -8   2   5        9.05        8.71      1.62 o 
  -7   2   5      140.58      140.11      5.09 o 
  -6   2   5       54.29       56.33      2.33 o 
  -5   2   5      376.20      369.57     10.56 o 
  -4   2   5       78.64       83.72      2.10 o 
  -3   2   5      380.59      389.53      8.50 o 
  -2   2   5       66.24       65.96      2.04 o 
  -1   2   5       90.35      106.38      2.97 o 
   0   2   5      552.29      539.98      8.46 o 
   1   2   5       84.00       88.47      4.83 o 
   4   2   5       18.47       19.01      1.07 o 
   5   2   5       58.47       50.89      1.63 o 
   6   2   5       32.24       33.85      1.52 o 
   7   2   5      109.24      110.72      3.74 o 
   8   2   5        6.87        7.13      1.30 o 
 -11   3   5        5.34        1.07      2.45 o 
 -10   3   5        1.34        1.11      1.44 o 
  -9   3   5        8.71        9.23      2.38 o 
  -8   3   5       59.32       54.73      3.22 o 
  -7   3   5        7.93        5.70      1.61 o 
  -6   3   5       62.24       60.76      2.36 o 
  -5   3   5       11.87       13.89      1.68 o 
  -4   3   5       87.88       82.79      1.82 o 
  -3   3   5      458.21      448.99      9.53 o 
  -2   3   5      134.31      143.81      3.51 o 
  -1   3   5     1143.13     1133.61     23.36 o 
   0   3   5      445.99      492.14     12.14 o 
   1   3   5      505.67      541.78     10.74 o 
   6   3   5       20.21       21.74      1.08 o 
   7   3   5        0.16        0.08      0.54 o 
   8   3   5        4.95        3.94      1.00 o 
 -11   4   5       11.97       14.87      3.68 o 
 -10   4   5        2.66        3.32      1.55 o 
  -9   4   5       10.65       12.39      2.76 o 
  -8   4   5       25.32       21.77      3.22 o 
  -7   4   5      272.42      278.51     11.96 o 
  -6   4   5      183.25      176.83      6.78 o 
  -5   4   5       25.42       23.45      2.60 o 
  -4   4   5      401.00      410.47      6.52 o 
  -3   4   5       10.17       15.45      1.59 o 
  -2   4   5      312.06      321.35      7.08 o 
  -1   4   5      360.05      367.89      7.67 o 
   0   4   5      226.52      254.10      4.79 o 
   1   4   5      131.27      139.33      3.05 o 
   2   4   5      115.85      111.12      4.29 o 
   6   4   5       31.20       30.28      1.19 o 
   7   4   5       36.20       37.99      1.79 o 
   8   4   5        3.00        2.76      0.81 o 
 -11   5   5        6.06        8.74      3.37 o 
 -10   5   5        0.46        1.21      1.33 o 
  -9   5   5        2.68        1.97      1.99 o 
  -8   5   5        3.56        1.72      1.35 o 
  -7   5   5       85.27       82.55      3.90 o 
  -6   5   5      260.05      265.09      9.88 o 
  -5   5   5      100.26      101.24      2.49 o 
  -4   5   5      110.55      104.01      2.25 o 
  -3   5   5      308.93      326.32      6.40 o 
  -2   5   5       77.47       68.39      2.61 o 
  -1   5   5       11.91       12.62      0.90 o 
   0   5   5      197.42      208.59      4.68 o 
   1   5   5      938.06      920.26     19.36 o 
   2   5   5       71.71       67.76      3.37 o 
   3   5   5       63.71       63.00      2.76 o 
   6   5   5       36.46       36.36      2.07 o 
   7   5   5        1.00        0.92      0.77 o 
   8   5   5       23.05       22.97      1.68 o 
 -10   6   5        2.84        0.84      1.62 o 
  -9   6   5        4.56        7.01      1.83 o 
  -8   6   5        5.41        3.74      2.45 o 
  -7   6   5       36.71       29.90      2.60 o 
  -6   6   5       19.24       17.09      1.95 o 
  -5   6   5      264.08      255.93      5.61 o 
  -4   6   5      141.31      140.34      2.78 o 
  -3   6   5      236.66      234.83      5.00 o 
  -2   6   5        2.49        2.20      0.51 o 
  -1   6   5       57.42       53.91      1.60 o 
   0   6   5       66.49       72.93      2.01 o 
   1   6   5       11.12       13.76      0.77 o 
   2   6   5      128.35      125.33      3.64 o 
   3   6   5      171.38      166.92      6.74 o 
   6   6   5        9.66        8.89      0.70 o 
   7   6   5        8.77        8.94      0.92 o 
 -10   7   5        6.07        4.57      1.72 o 
  -9   7   5       17.97       22.91      2.64 o 
  -8   7   5       28.99       29.90      2.87 o 
  -7   7   5       71.49       76.90      3.79 o 
  -6   7   5       19.92       14.02      1.89 o 
  -5   7   5      108.22      102.77      4.23 o 
  -4   7   5      562.35      534.44     10.17 o 
  -3   7   5        4.21        5.91      0.79 o 
  -2   7   5       17.65       19.33      1.13 o 
  -1   7   5        8.09        6.63      0.59 o 
   0   7   5       59.76       59.31      1.65 o 
   1   7   5       78.28       74.72      1.81 o 
   2   7   5       69.90       72.11      1.73 o 
   3   7   5       81.70       80.16      4.14 o 
   5   7   5       51.69       52.73      2.30 o 
   6   7   5       39.19       40.32      2.30 o 
   7   7   5       10.22       10.58      1.53 o 
 -10   8   5        7.22       12.83      2.33 o 
  -9   8   5        0.50        0.58      1.46 o 
  -8   8   5       16.50       13.50      2.17 o 
  -7   8   5       25.32       24.93      6.06 o 
  -6   8   5        8.14        8.18      1.62 o 
  -5   8   5      509.38      486.86     13.93 o 
  -4   8   5      499.47      505.05     15.15 o 
  -3   8   5      170.32      174.65      4.08 o 
  -2   8   5      192.43      190.74      4.27 o 
  -1   8   5       46.45       43.72      1.78 o 
   0   8   5      482.85      492.36      9.18 o 
   1   8   5      115.30      111.79      3.03 o 
   2   8   5       60.24       57.74      1.43 o 
   3   8   5        9.90       10.23      0.76 o 
   4   8   5        7.98        6.90      0.92 o 
   5   8   5       28.48       26.67      1.69 o 
   6   8   5       17.78       18.09      1.69 o 
   7   8   5       24.50       29.74      2.45 o 
  -9   9   5        9.02       13.16      2.38 o 
  -8   9   5        1.25        0.79      1.46 o 
  -7   9   5        2.50        3.55      1.57 o 
  -6   9   5       38.53       40.20      3.91 o 
  -5   9   5       32.54       27.55      2.55 o 
  -4   9   5      361.74      370.82     18.31 o 
  -3   9   5      148.16      146.51      3.64 o 
  -2   9   5      135.84      129.38      2.94 o 
  -1   9   5       99.59       99.69      2.67 o 
   0   9   5       45.73       46.85      1.65 o 
   1   9   5      447.49      430.17      8.22 o 
   2   9   5       45.42       44.10      1.33 o 
   3   9   5       47.55       45.21      1.42 o 
   4   9   5       12.52       13.72      1.46 o 
   5   9   5        0.54       -0.61      0.61 o 
   6   9   5       49.21       52.89      3.22 o 
   7   9   5        2.55        2.91      1.23 o 
  -9  10   5        9.87        8.26      2.10 o 
  -8  10   5        1.76        2.83      1.68 o 
  -7  10   5       14.98       14.12      3.91 o 
  -6  10   5        3.28        0.71      1.33 o 
  -5  10   5       63.20       52.12      3.63 o 
  -4  10   5       15.88       17.72      2.11 o 
  -3  10   5      314.60      302.63      6.46 o 
  -2  10   5       82.65       80.39      2.25 o 
  -1  10   5      100.04       96.33      2.73 o 
   0  10   5       52.51       55.86      1.90 o 
   1  10   5       12.54       14.76      1.01 o 
   2  10   5       54.03       54.65      1.63 o 
   3  10   5       74.78       71.46      2.03 o 
   4  10   5       18.37       20.35      1.53 o 
   5  10   5       29.29       28.87      1.68 o 
   6  10   5       19.17       21.18      1.57 o 
  -9  11   5        7.15        4.02      3.37 o 
  -8  11   5        8.60        9.22      2.22 o 
  -7  11   5        8.66        8.58      2.05 o 
  -6  11   5       39.84       47.45      5.60 o 
  -5  11   5       10.35       12.49      1.99 o 
  -4  11   5       46.29       39.60      3.14 o 
  -3  11   5       96.92      104.85      4.61 o 
  -2  11   5      164.06      164.62      3.69 o 
  -1  11   5       13.44       12.34      1.11 o 
   0  11   5       73.75       71.91      2.34 o 
   1  11   5       16.99       16.54      1.84 o 
   2  11   5       70.84       69.27      2.01 o 
   3  11   5       18.14       18.68      1.44 o 
   4  11   5       36.69       40.55      2.17 o 
   5  11   5        7.44        7.76      1.38 o 
   6  11   5        5.60        4.29      0.98 o 
  -8  12   5        7.59       11.03      3.37 o 
  -7  12   5        6.45        3.68      1.84 o 
  -6  12   5        2.93        7.01      1.94 o 
  -5  12   5       31.26       29.13      3.04 o 
  -4  12   5        0.74       -1.19      1.19 o 
  -3  12   5       25.00       20.40      2.44 o 
  -2  12   5        9.76       10.30      1.56 o 
  -1  12   5        5.28        5.81      0.99 o 
   0  12   5       66.08       68.11      2.36 o 
   1  12   5       13.21       14.22      1.20 o 
   2  12   5       25.23       27.22      1.42 o 
   3  12   5        0.50        0.08      0.61 o 
   4  12   5        4.65        4.98      0.98 o 
   5  12   5       10.60       10.21      1.76 o 
  -7  13   5        0.81        2.30      1.79 o 
  -6  13   5        7.29        7.32      2.91 o 
  -5  13   5        3.38        5.58      1.79 o 
  -4  13   5        1.55       -0.08      1.46 o 
  -3  13   5       60.30       65.29      3.99 o 
  -2  13   5       24.44       22.89      2.06 o 
  -1  13   5       16.89       15.29      1.89 o 
   0  13   5        1.24        1.12      0.80 o 
   1  13   5       42.45       47.67      2.09 o 
   2  13   5       27.56       28.36      1.95 o 
   3  13   5        1.96        0.63      0.91 o 
   4  13   5       16.18       17.26      1.73 o 
   5  13   5        2.12        5.86      1.23 o 
  -7  14   5        1.91        5.12      2.16 o 
  -6  14   5        4.98        7.88      2.31 o 
  -5  14   5        5.80        9.51      2.22 o 
  -4  14   5        6.07        6.20      1.83 o 
  -3  14   5        0.60        1.03      1.57 o 
  -2  14   5       59.19       73.53      4.64 o 
  -1  14   5       15.26       18.51      2.42 o 
   0  14   5        4.15        3.75      1.23 o 
   1  14   5       14.32       18.08      1.55 o 
   2  14   5        7.06        5.59      0.96 o 
   3  14   5       15.51       13.70      1.53 o 
   4  14   5        6.77        6.67      2.91 o 
  -6  15   5        8.97        9.11      2.55 o 
  -5  15   5        0.26        1.90      1.89 o 
  -4  15   5        2.68        2.95      1.79 o 
  -3  15   5        2.22        3.37      1.84 o 
  -2  15   5        0.19       -1.28      1.28 o 
  -1  15   5        7.74        8.48      1.82 o 
   0  15   5        9.32       10.48      2.22 o 
   1  15   5       25.51       26.51      2.92 o 
   2  15   5        2.35        1.11      0.87 o 
   3  15   5        0.56        0.32      0.90 o 
  -4  16   5        0.50       -0.35      1.89 o 
  -3  16   5       11.83        9.56      2.36 o 
  -2  16   5        2.02        4.35      1.56 o 
  -1  16   5       13.72       16.87      2.17 o 
   0  16   5        4.07        2.75      1.83 o 
   1  16   5        6.60        5.39      2.03 o 
  -3 -16   6       12.17       13.18      3.37 o 
  -2 -16   6       18.19       18.70      3.99 o 
  -1 -16   6        4.36        5.06      2.91 o 
   0 -16   6       13.45       16.86      3.83 o 
  -5 -15   6       24.74       31.73      4.14 o 
  -4 -15   6        5.49        1.53      2.30 o 
  -3 -15   6       15.01       11.65      3.07 o 
  -2 -15   6        5.19        0.77      2.15 o 
  -1 -15   6       21.10       21.77      3.99 o 
   0 -15   6        7.37        4.45      2.61 o 
   1 -15   6        4.19        4.14      2.61 o 
   2 -15   6        3.36        3.99      2.61 o 
  -5 -14   6        8.99        8.43      2.76 o 
  -4 -14   6       13.97       10.12      2.76 o 
  -3 -14   6        7.73       10.42      2.91 o 
  -2 -14   6        8.32        7.05      2.61 o 
  -1 -14   6        4.25        3.22      2.30 o 
   0 -14   6        6.72        5.21      2.61 o 
   1 -14   6        0.09       -0.77      1.84 o 
   2 -14   6        0.60       -1.99      1.99 o 
   3 -14   6        6.91        8.43      2.91 o 
  -7 -13   6       19.67       21.46      4.14 o 
  -6 -13   6        3.02        2.46      1.51 o 
  -5 -13   6        9.32       11.61      1.88 o 
  -4 -13   6        2.79        4.60      2.30 o 
  -3 -13   6        6.95        9.66      2.61 o 
  -2 -13   6       12.95       15.02      3.22 o 
  -1 -13   6       11.53        8.28      2.61 o 
   0 -13   6       40.28       31.27      4.45 o 
   1 -13   6       20.52       26.37      4.29 o 
   2 -13   6       12.10       11.65      3.07 o 
   3 -13   6        4.60        3.99      2.61 o 
   4 -13   6        3.91        6.90      3.07 o 
  -8 -12   6       10.12       13.34      3.68 o 
  -7 -12   6        3.56        6.44      2.61 o 
  -6 -12   6        4.60        3.99      1.51 o 
  -5 -12   6        0.36       -0.69      1.13 o 
  -4 -12   6        4.66        4.32      1.40 o 
  -3 -12   6       34.92       46.75      4.75 o 
  -2 -12   6      111.95      111.89      7.05 o 
  -1 -12   6       18.73       19.16      3.37 o 
   0 -12   6       43.20       44.46      4.75 o 
   1 -12   6       22.24       17.78      3.37 o 
   2 -12   6        9.00       10.58      2.91 o 
   3 -12   6        7.01        4.91      2.61 o 
   4 -12   6        8.25        5.67      2.61 o 
  -8 -11   6        0.20       -1.69      2.15 o 
  -7 -11   6        7.00       12.59      1.94 o 
  -6 -11   6       15.74       14.06      2.00 o 
  -5 -11   6       75.40       74.42      3.69 o 
  -4 -11   6       20.65       19.77      2.10 o 
  -3 -11   6       79.69       79.08      5.52 o 
  -2 -11   6       15.32       19.62      3.22 o 
  -1 -11   6       50.21       51.35      5.06 o 
   0 -11   6       49.65       47.52      4.75 o 
   1 -11   6       15.19        7.05      2.45 o 
   2 -11   6       88.81       74.65      5.83 o 
   3 -11   6       42.09       38.02      4.75 o 
   4 -11   6        4.12        0.77      2.15 o 
   5 -11   6       13.45       17.17      3.68 o 
  -9 -10   6        2.70        2.76      2.76 o 
  -8 -10   6        0.34        0.46      2.15 o 
  -7 -10   6       17.84       18.09      2.27 o 
  -6 -10   6       61.63       56.26      3.34 o 
  -5 -10   6      115.73       99.42      4.22 o 
  -4 -10   6       65.74       59.51      3.83 o 
  -3 -10   6       11.83       16.19      1.73 o 
  -2 -10   6       59.72       64.23      4.75 o 
  -1 -10   6      105.69      113.73      6.44 o 
   0 -10   6       13.56       11.80      2.61 o 
   1 -10   6      110.46      108.36      6.74 o 
   2 -10   6        3.23        3.68      1.99 o 
   3 -10   6        8.33       10.73      2.61 o 
   4 -10   6       18.12       18.24      3.37 o 
   5 -10   6       18.73       20.23      3.83 o 
  -9  -9   6        8.25        8.28      3.22 o 
  -8  -9   6       13.58       15.48      3.22 o 
  -7  -9   6        8.55        6.17      1.57 o 
  -6  -9   6       21.31       20.11      2.16 o 
  -5  -9   6       70.58       66.14      3.30 o 
  -4  -9   6       80.10       70.64      3.29 o 
  -3  -9   6      145.41      133.23     13.64 o 
  -2  -9   6       50.41       53.50      4.14 o 
  -1  -9   6      192.33      195.90      9.66 o 
   0  -9   6      126.99      120.01      6.59 o 
   1  -9   6       11.99       11.65      2.45 o 
   2  -9   6       60.47       47.21      4.75 o 
   3  -9   6       85.94       95.64      5.98 o 
   4  -9   6       26.66       29.43      3.99 o 
   5  -9   6       58.78       51.20      5.37 o 
   6  -9   6        3.94       -0.61      2.30 o 
 -10  -8   6        3.23        2.61      2.45 o 
  -9  -8   6        5.97        8.74      3.07 o 
  -8  -8   6        1.29       -0.61      1.08 o 
  -7  -8   6        4.64        2.97      1.29 o 
  -6  -8   6       67.32       63.45      7.36 o 
  -5  -8   6       45.80       48.04      2.70 o 
  -4  -8   6       82.39       85.68      3.62 o 
  -3  -8   6      217.26      210.88      6.42 o 
  -2  -8   6      145.30      149.59      9.27 o 
  -1  -8   6       76.47       71.74      4.75 o 
   0  -8   6      349.55      332.58      9.65 o 
   1  -8   6       82.84       84.36      3.58 o 
   2  -8   6       90.72       94.04      3.96 o 
   3  -8   6       86.86       77.55      5.37 o 
   4  -8   6       79.73       72.82      5.37 o 
   5  -8   6       17.58       21.77      3.53 o 
   6  -8   6        1.28        3.53      2.30 o 
 -10  -7   6        1.30        0.46      2.30 o 
  -9  -7   6        4.90        6.13      2.76 o 
  -8  -7   6       11.46       10.70      2.53 o 
  -7  -7   6       13.97       18.34      2.05 o 
  -6  -7   6        0.55       -0.20      1.03 o 
  -5  -7   6      156.82      151.38      5.42 o 
  -4  -7   6      255.02      233.64     15.55 o 
  -3  -7   6      216.46      208.63      9.50 o 
  -2  -7   6        6.56        8.74      1.53 o 
  -1  -7   6        2.25        2.79      1.44 o 
   0  -7   6      395.65      403.13      8.97 o 
   1  -7   6       61.34       54.69      2.27 o 
   2  -7   6      200.96      197.62      6.01 o 
   3  -7   6      102.97      102.11      3.39 o 
   4  -7   6       12.00       10.93      1.34 o 
   5  -7   6        5.33        6.13      2.30 o 
   6  -7   6        0.46       -1.69      1.69 o 
   7  -7   6       21.55       20.39      3.83 o 
 -10  -6   6        1.30        0.92      2.45 o 
  -9  -6   6       13.89       16.86      3.53 o 
  -8  -6   6       27.43       26.34      2.46 o 
  -7  -6   6       19.04       22.19      2.22 o 
  -6  -6   6      155.29      150.00      6.13 o 
  -5  -6   6        9.23        7.13      1.30 o 
  -4  -6   6      220.02      216.12      6.66 o 
  -3  -6   6      114.45      105.89      3.17 o 
  -2  -6   6      104.02      101.35      3.58 o 
  -1  -6   6       39.18       41.21      1.83 o 
   0  -6   6      394.34      406.29     10.02 o 
   1  -6   6      124.38      122.11      6.19 o 
   2  -6   6        4.87        3.63      0.81 o 
   3  -6   6        8.24        5.66      0.94 o 
   4  -6   6       55.69       53.50      2.35 o 
   5  -6   6       39.15       40.95      2.35 o 
   6  -6   6       38.93       45.38      3.76 o 
   7  -6   6       10.81       13.03      3.22 o 
 -10  -5   6        0.81        1.84      2.45 o 
  -9  -5   6       10.24        9.48      1.77 o 
  -8  -5   6      162.26      158.65      5.78 o 
  -7  -5   6       11.02       13.05      2.45 o 
  -6  -5   6       18.56       15.20      3.37 o 
  -5  -5   6      124.69      126.68      4.61 o 
  -4  -5   6       58.86       58.81      2.26 o 
  -3  -5   6       40.32       34.97      1.81 o 
  -2  -5   6      188.95      201.25      6.20 o 
  -1  -5   6      496.40      477.11     10.35 o 
   0  -5   6       50.73       53.28      2.00 o 
   1  -5   6       62.85       65.20      2.24 o 
   2  -5   6       49.22       48.40      1.98 o 
   3  -5   6        4.18        4.77      0.82 o 
   4  -5   6        7.03        7.54      0.99 o 
   5  -5   6       54.54       54.31      2.32 o 
   6  -5   6       43.32       47.19      4.62 o 
   7  -5   6        0.10        0.79      1.29 o 
 -11  -4   6        9.65       11.96      3.53 o 
 -10  -4   6       11.53       10.88      3.22 o 
  -9  -4   6       15.94       15.93      2.10 o 
  -8  -4   6       52.75       47.41      3.05 o 
  -7  -4   6       14.74       18.14      2.07 o 
  -6  -4   6      264.89      255.96      7.97 o 
  -5  -4   6        1.08        1.53      1.07 o 
  -4  -4   6      276.41      278.62      7.02 o 
  -3  -4   6       61.97       69.74      2.86 o 
  -2  -4   6       91.89       82.94      2.12 o 
  -1  -4   6       78.50       81.41      2.51 o 
   0  -4   6        3.28        2.54      0.65 o 
   1  -4   6      235.50      212.61      5.31 o 
   2  -4   6      274.71      261.77      6.20 o 
   3  -4   6       64.85       66.04      2.27 o 
   4  -4   6       25.44       25.93      1.59 o 
   5  -4   6       18.55       19.87      1.54 o 
   6  -4   6       33.17       38.27      2.15 o 
   7  -4   6        3.88        7.63      1.17 o 
 -11  -3   6        5.87        5.67      2.91 o 
 -10  -3   6       15.82       21.31      3.99 o 
  -9  -3   6        6.65        6.02      2.07 o 
  -8  -3   6       34.83       32.91      2.70 o 
  -7  -3   6      182.90      177.51      6.12 o 
  -6  -3   6       19.50       20.18      2.00 o 
  -5  -3   6      361.52      364.16     11.27 o 
  -4  -3   6      255.84      269.90      7.40 o 
  -3  -3   6       50.97       49.28      1.85 o 
  -2  -3   6       56.68       58.93      1.85 o 
  -1  -3   6      229.67      229.89      5.43 o 
   0  -3   6      209.67      205.53      4.93 o 
   1  -3   6       66.06       60.79      1.98 o 
   2  -3   6      197.81      188.24      4.57 o 
   3  -3   6       37.03       34.26      1.50 o 
   4  -3   6        7.97        9.85      0.97 o 
   5  -3   6       68.44       66.41      2.42 o 
   6  -3   6        0.59        0.17      0.68 o 
   7  -3   6       41.58       51.86      2.47 o 
 -11  -2   6        1.07        4.91      2.91 o 
 -10  -2   6        5.53        4.60      2.61 o 
  -9  -2   6        7.84        8.40      1.68 o 
  -8  -2   6      122.32      115.80      6.06 o 
  -7  -2   6       43.59       45.86      2.79 o 
  -6  -2   6       85.57       90.88      3.74 o 
  -5  -2   6        6.88        5.94      0.94 o 
  -4  -2   6      235.18      247.05      6.05 o 
  -3  -2   6      310.20      302.96      6.81 o 
  -2  -2   6      708.08      714.02     14.80 o 
  -1  -2   6      395.76      410.85      9.03 o 
   0  -2   6      220.55      212.27      4.87 o 
   1  -2   6       50.26       51.28      1.71 o 
   2  -2   6      174.91      169.57      4.62 o 
   3  -2   6      171.47      158.80      3.92 o 
   4  -2   6      103.18      106.77      2.92 o 
   5  -2   6       46.85       48.97      1.91 o 
   6  -2   6       11.85       12.61      1.67 o 
   7  -2   6        0.13       -0.11      1.30 o 
 -11  -1   6        0.47       -0.92      1.99 o 
 -10  -1   6       16.30       16.05      2.30 o 
  -9  -1   6        5.66        3.01      2.76 o 
  -8  -1   6       11.09       11.57      1.79 o 
  -7  -1   6        1.33        1.30      1.07 o 
  -6  -1   6       72.86       74.13      3.30 o 
  -5  -1   6      222.25      233.81      5.75 o 
  -4  -1   6      170.48      172.85      4.36 o 
  -3  -1   6      154.66      149.88      4.26 o 
  -2  -1   6      387.99      404.93      8.88 o 
  -1  -1   6      694.21      700.80     14.69 o 
   0  -1   6      817.32      793.82     16.34 o 
   1  -1   6      136.22      137.47      3.21 o 
   2  -1   6      520.43      502.88     10.47 o 
   3  -1   6      424.95      399.77      8.58 o 
   4  -1   6       49.14       50.18      2.08 o 
   5  -1   6       80.37       81.41      2.48 o 
   6  -1   6       46.97       45.90      2.28 o 
   7  -1   6       37.69       43.00      2.38 o 
 -11   0   6        4.52        1.07      2.30 o 
 -10   0   6        4.52        2.78      1.47 o 
  -9   0   6       34.85       31.44      3.83 o 
  -8   0   6        4.67        1.57      1.22 o 
  -7   0   6        4.38        3.64      1.24 o 
  -6   0   6       56.89       49.47      3.37 o 
  -5   0   6       20.09       23.33      1.53 o 
  -4   0   6      100.58      103.55      3.07 o 
  -3   0   6        7.71        9.76      0.91 o 
  -2   0   6      785.43      815.29     16.78 o 
  -1   0   6      189.94      186.66      3.70 o 
   0   0   6        8.25        8.77      0.65 o 
   1   0   6      333.46      315.16      6.67 o 
   2   0   6        9.46       11.41      0.61 o 
   3   0   6       58.48       56.36      1.56 o 
   4   0   6        2.98        2.11      0.42 o 
   5   0   6       14.26       15.31      0.99 o 
   6   0   6       84.69       81.32      5.89 o 
   7   0   6        0.77        1.15      0.76 o 
 -11   1   6        0.48        4.91      2.91 o 
 -10   1   6       15.73       16.84      2.36 o 
  -9   1   6        6.19        2.67      2.30 o 
  -8   1   6       10.41        9.61      1.63 o 
  -7   1   6        1.01        1.46      1.03 o 
  -6   1   6       70.57       72.91      4.97 o 
  -5   1   6      219.95      225.30      5.72 o 
  -4   1   6      165.98      165.47      5.87 o 
  -3   1   6      154.56      158.17      5.44 o 
  -2   1   6      398.52      420.69      8.91 o 
  -1   1   6      705.01      713.97     14.51 o 
   0   1   6      823.06      798.76     16.17 o 
   1   1   6      135.41      132.48      2.98 o 
   2   1   6      526.44      505.98     17.63 o 
   3   1   6      425.58      415.84     14.41 o 
   4   1   6       51.63       52.38      1.38 o 
   5   1   6       79.85       83.46      2.60 o 
   6   1   6       47.23       45.96      2.00 o 
   7   1   6       36.85       37.99      3.37 o 
 -11   2   6        1.01        1.38      2.45 o 
 -10   2   6        5.54        8.72      1.94 o 
  -9   2   6        6.91        5.87      1.66 o 
  -8   2   6      123.83      119.40      6.06 o 
  -7   2   6       42.96       42.05      2.93 o 
  -6   2   6       85.01       85.06      5.37 o 
  -5   2   6        6.60        6.92      1.29 o 
  -4   2   6      239.25      259.85      7.56 o 
  -3   2   6      312.16      296.71      7.98 o 
  -2   2   6      716.81      715.24     14.87 o 
  -1   2   6      392.26      422.51      8.82 o 
   0   2   6      214.31      208.01      3.91 o 
   1   2   6       52.81       55.28      2.30 o 
   2   2   6      180.71      180.48      8.89 o 
   3   2   6      174.46      166.31      5.83 o 
   5   2   6       47.46       45.31      1.52 o 
   6   2   6       11.96       10.33      1.00 o 
   7   2   6        0.09       -0.20      0.59 o 
 -11   3   6        5.79        5.06      2.76 o 
 -10   3   6       16.22       17.16      2.44 o 
  -9   3   6        6.40        9.63      1.83 o 
  -8   3   6       35.52       33.61      4.14 o 
  -7   3   6      179.95      172.13      8.74 o 
  -6   3   6       18.76       20.70      2.84 o 
  -5   3   6      359.36      364.51      7.32 o 
  -4   3   6      254.46      262.54      5.48 o 
  -3   3   6       51.52       53.85      4.18 o 
  -2   3   6       54.14       53.42      1.86 o 
  -1   3   6      229.91      232.63      5.22 o 
   0   3   6      214.42      210.88      3.96 o 
   1   3   6       64.78       61.57      3.30 o 
   6   3   6        0.73        0.77      0.43 o 
   7   3   6       41.59       46.82      2.11 o 
 -11   4   6        9.53       10.12      3.53 o 
 -10   4   6       11.36       11.73      2.14 o 
  -9   4   6       16.20       15.84      3.45 o 
  -8   4   6       51.82       43.00      3.20 o 
  -7   4   6       14.76       12.62      4.91 o 
  -6   4   6      267.81      259.14     11.11 o 
  -5   4   6        1.11        1.06      0.59 o 
  -4   4   6      267.95      268.14      5.65 o 
  -3   4   6       61.56       69.58      2.36 o 
  -2   4   6       94.97       86.10      2.54 o 
  -1   4   6       75.40       77.21      2.46 o 
   0   4   6        3.82        3.71      0.46 o 
   1   4   6      236.95      226.60      4.14 o 
   6   4   6       32.36       31.50      1.24 o 
   7   4   6        3.87        5.20      0.81 o 
 -10   5   6        0.83        0.85      1.51 o 
  -9   5   6       10.20        6.14      1.79 o 
  -8   5   6      163.03      155.26      6.02 o 
  -7   5   6       11.15       13.06      2.91 o 
  -6   5   6       17.82       14.44      1.83 o 
  -5   5   6      125.45      129.24      6.44 o 
  -4   5   6       59.68       54.53      1.94 o 
  -3   5   6       43.25       40.19      2.13 o 
  -2   5   6      183.41      188.74      4.78 o 
  -1   5   6      494.46      463.51     10.06 o 
   0   5   6       51.45       51.05      1.61 o 
   1   5   6       63.59       63.02      1.36 o 
   2   5   6       48.86       46.60      2.45 o 
   6   5   6       43.43       43.62      1.41 o 
   7   5   6        0.08        1.23      0.54 o 
 -10   6   6        1.39       -0.68      1.46 o 
  -9   6   6       14.02       16.72      3.07 o 
  -8   6   6       26.53       17.77      7.20 o 
  -7   6   6       18.37       17.72      2.17 o 
  -6   6   6      158.33      160.89      6.97 o 
  -5   6   6        8.78       12.06      2.91 o 
  -4   6   6      221.79      221.13      4.89 o 
  -3   6   6      117.90      111.33      2.83 o 
  -2   6   6       99.06       99.79      2.56 o 
  -1   6   6       42.32       43.50      1.63 o 
   0   6   6      390.44      382.84      7.87 o 
   1   6   6      118.75      114.24      3.39 o 
   2   6   6        4.88        6.07      1.00 o 
   6   6   6       38.48       38.76      1.46 o 
   7   6   6       10.56       10.97      0.98 o 
 -10   7   6        1.49        1.66      1.66 o 
  -9   7   6        4.90        3.35      1.68 o 
  -8   7   6       11.43       11.12      2.06 o 
  -7   7   6       13.44       15.03      2.11 o 
  -6   7   6        0.53       -0.46      1.03 o 
  -5   7   6      163.94      163.00      5.74 o 
  -4   7   6      260.69      253.41      6.44 o 
  -3   7   6      216.25      212.88      4.71 o 
  -2   7   6        6.37        7.15      0.79 o 
  -1   7   6        2.01        2.42      0.54 o 
   0   7   6      383.98      373.60      7.24 o 
   1   7   6       60.01       50.92      1.68 o 
   2   7   6      201.33      188.47      6.45 o 
   6   7   6        0.41        0.92      0.61 o 
   7   7   6       21.13       20.69      1.99 o 
 -10   8   6        3.36        7.07      2.14 o 
  -9   8   6        6.43        9.90      3.76 o 
  -8   8   6        1.11       -0.37      1.33 o 
  -7   8   6        4.67        4.92      1.68 o 
  -6   8   6       65.34       65.01      3.58 o 
  -5   8   6       45.05       41.36      3.08 o 
  -4   8   6       83.74       91.58      3.03 o 
  -3   8   6      217.09      203.83      4.67 o 
  -2   8   6      141.60      146.17      3.52 o 
  -1   8   6       74.64       72.58      1.87 o 
   0   8   6      346.41      322.67      6.36 o 
   1   8   6       82.16       79.36      2.19 o 
   2   8   6       89.94       88.22      1.90 o 
   3   8   6       86.24       77.71      2.28 o 
   4   8   6       80.97       76.34      3.07 o 
   5   8   6       18.05       16.86      1.23 o 
   6   8   6        1.11        1.38      0.77 o 
  -9   9   6        8.09        7.30      2.84 o 
  -8   9   6       14.29       12.33      2.28 o 
  -7   9   6        8.07        7.33      4.06 o 
  -6   9   6       20.92       22.44      2.55 o 
  -5   9   6       71.31       67.02      3.62 o 
  -4   9   6       82.29       78.54      8.42 o 
  -3   9   6      148.11      146.01      3.69 o 
  -2   9   6       48.89       50.36      2.52 o 
  -1   9   6      196.52      207.12      4.07 o 
   0   9   6      124.04      114.80      2.90 o 
   1   9   6       11.53       12.76      0.86 o 
   2   9   6       61.21       63.29      1.60 o 
   3   9   6       84.47       79.17      2.71 o 
   4   9   6       27.52       28.35      1.35 o 
   5   9   6       58.08       55.49      2.91 o 
   6   9   6        3.63        2.30      0.92 o 
  -9  10   6        2.90        4.35      2.11 o 
  -8  10   6        0.42       -1.38      1.38 o 
  -7  10   6       17.84       18.89      3.76 o 
  -6  10   6       58.33       51.36      3.79 o 
  -5  10   6      114.13      100.54      4.71 o 
  -4  10   6       68.39       68.00      5.75 o 
  -3  10   6       10.89       12.36      1.19 o 
  -2  10   6       59.05       56.79      2.11 o 
  -1  10   6      104.09      101.72      2.56 o 
   0  10   6       12.54       10.33      0.95 o 
   1  10   6      115.38      112.42      2.84 o 
   2  10   6        3.40        2.38      0.79 o 
   3  10   6        8.46        8.25      0.92 o 
   4  10   6       17.66       15.97      1.19 o 
   5  10   6       18.33       17.87      1.30 o 
  -8  11   6        0.21        2.79      1.77 o 
  -7  11   6        7.01       10.68      2.28 o 
  -6  11   6       15.60       14.71      2.31 o 
  -5  11   6       74.60       74.17      4.11 o 
  -4  11   6       20.27       18.97      3.60 o 
  -3  11   6       80.74       76.00      3.95 o 
  -2  11   6       15.84       17.79      1.40 o 
  -1  11   6       52.10       50.04      1.86 o 
   0  11   6       48.95       50.99      1.97 o 
   1  11   6       15.29       13.19      1.06 o 
   2  11   6       92.83       92.15      2.32 o 
   3  11   6       43.02       39.47      2.06 o 
   4  11   6        4.16        2.88      0.81 o 
   5  11   6       13.63       13.13      1.30 o 
  -8  12   6       10.07       13.60      2.60 o 
  -7  12   6        3.15        6.01      1.99 o 
  -6  12   6        4.54        4.75      1.95 o 
  -5  12   6        0.35       -1.16      1.29 o 
  -4  12   6        4.42        3.65      1.62 o 
  -3  12   6       34.73       37.41      3.20 o 
  -2  12   6      112.30      114.15      3.97 o 
  -1  12   6       18.89       19.12      1.31 o 
   0  12   6       41.35       41.93      2.01 o 
   1  12   6       22.00       22.50      2.02 o 
   2  12   6        9.13        8.65      0.91 o 
   3  12   6        7.27        6.41      1.08 o 
   4  12   6        8.25        7.23      1.19 o 
  -7  13   6       19.59       20.57      2.98 o 
  -6  13   6        2.95        2.82      1.79 o 
  -5  13   6        9.09        6.67      2.00 o 
  -4  13   6        3.07        3.18      1.66 o 
  -3  13   6        6.80        6.70      1.94 o 
  -2  13   6       13.07       10.56      1.94 o 
  -1  13   6       11.29       13.14      1.24 o 
   0  13   6       41.64       42.90      2.16 o 
   1  13   6       20.39       18.68      1.43 o 
   2  13   6       11.20       12.71      1.12 o 
   3  13   6        4.61        7.10      2.22 o 
   4  13   6        3.84        3.98      1.03 o 
  -6  14   6       19.12       22.47      3.19 o 
  -5  14   6        8.95        7.81      2.22 o 
  -4  14   6       14.07       17.25      2.53 o 
  -3  14   6        7.88        6.82      1.95 o 
  -2  14   6        8.43        8.15      2.06 o 
  -1  14   6        4.61        6.56      1.54 o 
   0  14   6        6.51        5.86      1.73 o 
   1  14   6        0.01       -0.78      0.78 o 
   2  14   6        0.73        0.47      0.73 o 
   3  14   6        6.98        7.75      2.84 o 
  -5  15   6       24.74       24.99      3.30 o 
  -4  15   6        5.29        2.76      1.95 o 
  -3  15   6       14.24       14.87      4.22 o 
  -2  15   6        5.52        5.07      2.30 o 
  -1  15   6       21.76       20.21      2.22 o 
   0  15   6        7.61        6.95      2.10 o 
   1  15   6        4.16        3.30      1.73 o 
   2  15   6        3.55        2.61      0.95 o 
  -3  16   6       12.37       13.93      2.57 o 
  -2  16   6       18.00       19.56      2.86 o 
  -1  16   6        4.10        2.58      1.60 o 
   0  16   6       13.57       14.73      4.22 o 
  -4 -15   7       13.41       15.79      3.53 o 
  -3 -15   7        7.49        6.13      2.76 o 
  -2 -15   7        9.09        5.21      2.76 o 
  -1 -15   7       11.61       11.96      3.53 o 
   0 -15   7       11.81       13.03      3.68 o 
  -6 -14   7        0.33        1.38      2.15 o 
  -5 -14   7       18.08       20.85      3.83 o 
  -4 -14   7        6.10        1.84      2.30 o 
  -3 -14   7       22.50       24.53      4.14 o 
  -2 -14   7       15.79       18.24      3.83 o 
  -1 -14   7       49.07       47.67      5.67 o 
   0 -14   7        0.44        1.23      2.45 o 
   1 -14   7        0.56       -0.46      2.15 o 
   2 -14   7        5.38        1.23      2.45 o 
  -6 -13   7       30.08       41.39      4.75 o 
  -5 -13   7        4.32        6.13      2.45 o 
  -4 -13   7       34.69       40.62      4.91 o 
  -3 -13   7       20.71       25.29      4.14 o 
  -2 -13   7       37.74       46.14      5.21 o 
  -1 -13   7        1.68        2.61      2.30 o 
   0 -13   7       16.90       19.16      3.53 o 
   1 -13   7       42.40       41.08      5.37 o 
   2 -13   7       11.13       11.04      3.22 o 
   3 -13   7       16.19       15.33      3.83 o 
  -8 -12   7        1.10        3.07      2.61 o 
  -7 -12   7        4.96        4.65      1.68 o 
  -6 -12   7        9.38        8.83      2.22 o 
  -5 -12   7       50.35       44.00      4.91 o 
  -4 -12   7       18.10       20.08      3.37 o 
  -3 -12   7       19.90       19.47      3.53 o 
  -2 -12   7       31.12       31.43      4.29 o 
  -1 -12   7       13.74       16.25      3.37 o 
   0 -12   7       50.06       47.06      5.21 o 
   1 -12   7        7.69        2.61      2.15 o 
   2 -12   7       22.64       22.23      3.99 o 
   3 -12   7        8.81        6.59      2.91 o 
   4 -12   7        5.62        1.69      2.45 o 
  -8 -11   7        0.68        0.77      2.15 o 
  -7 -11   7        6.62        5.06      1.63 o 
  -6 -11   7       33.47       39.89      3.14 o 
  -5 -11   7        3.54        2.14      1.24 o 
  -4 -11   7        8.07        7.20      2.45 o 
  -3 -11   7       14.83       14.87      3.07 o 
  -2 -11   7       42.46       45.53      4.91 o 
  -1 -11   7       22.54       21.61      3.37 o 
   0 -11   7       36.04       35.41      4.45 o 
   1 -11   7        9.54        7.51      2.61 o 
   2 -11   7        7.18       10.12      2.91 o 
   3 -11   7        8.77        6.59      2.61 o 
   4 -11   7        1.24        1.53      2.30 o 
  -9 -10   7        3.47        4.14      2.91 o 
  -8 -10   7       14.19       17.75      2.76 o 
  -7 -10   7        0.39       -0.42      1.13 o 
  -6 -10   7       23.28       28.05      2.59 o 
  -5 -10   7       26.52       30.29      2.53 o 
  -4 -10   7        5.44        3.68      1.99 o 
  -3 -10   7      102.85      100.39      6.59 o 
  -2 -10   7       67.95       74.04      5.21 o 
  -1 -10   7      139.59      131.51      7.66 o 
   0 -10   7       32.79       27.59      3.68 o 
   1 -10   7        0.14        0.46      1.84 o 
   2 -10   7        1.65        4.29      2.15 o 
   3 -10   7       17.09       19.62      3.53 o 
   4 -10   7       17.84       20.85      3.83 o 
   5 -10   7        3.71        0.92      2.45 o 
  -9  -9   7        2.55        1.84      2.76 o 
  -8  -9   7        0.55        1.52      1.39 o 
  -7  -9   7       12.32       12.05      2.00 o 
  -6  -9   7       44.09       40.02      4.45 o 
  -5  -9   7       42.56       40.31      2.92 o 
  -4  -9   7       77.91       77.76      7.43 o 
  -3  -9   7       14.36       14.26      2.61 o 
  -2  -9   7      161.76      146.99      8.12 o 
  -1  -9   7       25.28       26.98      3.37 o 
   0  -9   7       21.58       18.40      3.07 o 
   1  -9   7       74.94       79.54      5.52 o 
   2  -9   7       66.87       65.61      5.06 o 
   3  -9   7       35.88       33.27      4.14 o 
   4  -9   7       13.90       15.79      3.22 o 
   5  -9   7        2.11        1.99      2.30 o 
 -10  -8   7        0.46       -0.31      2.61 o 
  -9  -8   7        3.62        6.90      2.91 o 
  -8  -8   7        8.59       11.78      2.00 o 
  -7  -8   7       16.59       16.02      3.99 o 
  -6  -8   7       37.44       40.19      2.92 o 
  -5  -8   7        9.65        9.30      1.57 o 
  -4  -8   7       23.31       23.20      1.99 o 
  -3  -8   7       74.90       78.06      3.09 o 
  -2  -8   7       15.17       15.79      2.61 o 
  -1  -8   7      167.09      151.90      7.82 o 
   0  -8   7        5.03        7.66      1.99 o 
   1  -8   7        8.04        4.60      1.99 o 
   2  -8   7       57.03       60.40      4.75 o 
   3  -8   7        0.76        2.61      1.84 o 
   4  -8   7       43.35       47.21      4.91 o 
   5  -8   7        8.19        5.83      2.45 o 
 -10  -7   7        2.63       -2.15      2.30 o 
  -9  -7   7        7.11        8.82      2.84 o 
  -8  -7   7        8.54        9.41      1.80 o 
  -7  -7   7      133.56      126.92      5.15 o 
  -6  -7   7       56.88       51.16      3.12 o 
  -5  -7   7       11.74       11.57      1.76 o 
  -4  -7   7      125.40      108.26      4.26 o 
  -3  -7   7       72.14       73.39      2.94 o 
  -2  -7   7      219.86      218.58      9.66 o 
  -1  -7   7       32.65       32.19      2.44 o 
   0  -7   7       11.28       12.48      1.29 o 
   1  -7   7        2.36        1.16      0.81 o 
   2  -7   7        0.81       -0.03      0.76 o 
   3  -7   7       24.62       26.54      1.88 o 
   4  -7   7       81.93       79.85      5.52 o 
   5  -7   7       33.52       39.55      4.45 o 
   6  -7   7        7.53        8.58      2.91 o 
 -10  -6   7       12.71       16.71      4.14 o 
  -9  -6   7       17.29       16.95      3.68 o 
  -8  -6   7       43.00       45.08      3.38 o 
  -7  -6   7       64.85       69.57      3.57 o 
  -6  -6   7       64.82       61.71      3.25 o 
  -5  -6   7      116.17      107.35      4.68 o 
  -4  -6   7      306.06      302.09      8.93 o 
  -3  -6   7      267.78      243.90      7.11 o 
  -2  -6   7      142.69      134.26      3.92 o 
  -1  -6   7      405.81      388.40     11.60 o 
   0  -6   7      119.49      115.06      3.51 o 
   1  -6   7      136.89      129.06      3.80 o 
   2  -6   7       84.28       88.40      3.01 o 
   3  -6   7       57.10       54.06      3.23 o 
   4  -6   7       41.42       40.08      3.45 o 
   5  -6   7        6.19        7.02      1.23 o 
   6  -6   7        7.12       11.19      2.91 o 
 -10  -5   7        1.82        1.53      2.76 o 
  -9  -5   7       27.16       28.34      2.79 o 
  -8  -5   7        0.23        0.20      1.23 o 
  -7  -5   7       44.15       52.50      2.97 o 
  -6  -5   7       95.24       91.90      5.29 o 
  -5  -5   7       23.76       22.87      2.05 o 
  -4  -5   7      481.65      441.72     12.62 o 
  -3  -5   7       27.53       32.38      3.69 o 
  -2  -5   7       18.86       17.79      1.38 o 
  -1  -5   7      150.50      135.70      3.89 o 
   0  -5   7       62.39       62.28      2.27 o 
   1  -5   7      207.46      204.25      5.22 o 
   2  -5   7      191.06      176.63      4.66 o 
   3  -5   7       43.22       44.30      2.00 o 
   4  -5   7        3.21        3.37      0.84 o 
   5  -5   7        0.16        0.94      0.81 o 
   6  -5   7       46.74       48.54      5.19 o 
 -11  -4   7        3.56        7.20      3.22 o 
 -10  -4   7       12.55        9.81      3.22 o 
  -9  -4   7        4.34        2.24      1.69 o 
  -8  -4   7       65.87       71.53      3.73 o 
  -7  -4   7       37.68       34.91      2.81 o 
  -6  -4   7        1.47        1.30      1.08 o 
  -5  -4   7      215.47      200.02      6.50 o 
  -4  -4   7       77.54       69.22      2.97 o 
  -3  -4   7      320.80      325.93     13.92 o 
  -2  -4   7       51.40       46.96      1.66 o 
  -1  -4   7      556.04      550.11     12.12 o 
   0  -4   7       73.78       72.70      2.42 o 
   1  -4   7      245.37      236.08      5.66 o 
   2  -4   7      125.01      118.45      3.36 o 
   3  -4   7      116.34      117.14      3.93 o 
   4  -4   7       32.27       37.60      2.00 o 
   5  -4   7       12.56       13.78      1.32 o 
   6  -4   7       35.74       37.47      2.33 o 
 -11  -3   7        4.23        2.91      3.07 o 
 -10  -3   7        5.21        2.78      1.50 o 
  -9  -3   7       58.55       63.45      4.22 o 
  -8  -3   7       16.95       16.15      2.06 o 
  -7  -3   7       10.18       12.17      1.68 o 
  -6  -3   7      115.79      112.02      6.36 o 
  -5  -3   7       75.66       77.99      7.12 o 
  -4  -3   7       34.41       31.56      1.79 o 
  -3  -3   7      185.74      173.23      4.40 o 
  -2  -3   7      382.14      387.71      8.44 o 
  -1  -3   7        2.78        2.51      0.65 o 
   0  -3   7      131.89      125.39      3.45 o 
   1  -3   7      232.40      224.08      5.37 o 
   2  -3   7       29.51       33.38      1.56 o 
   3  -3   7       27.36       29.84      1.53 o 
   4  -3   7       42.18       41.33      1.82 o 
   5  -3   7       67.64       71.04      3.19 o 
   6  -3   7        3.01        4.07      0.99 o 
   7  -3   7       12.27       13.33      1.73 o 
 -11  -2   7        0.98        2.91      2.91 o 
 -10  -2   7       27.91       27.09      4.98 o 
  -9  -2   7       50.64       49.94      3.60 o 
  -8  -2   7        8.94       13.02      1.89 o 
  -7  -2   7       16.19       15.49      1.95 o 
  -6  -2   7        3.89        2.45      1.08 o 
  -5  -2   7      103.51       97.52      3.90 o 
  -4  -2   7       95.24       90.77      2.92 o 
  -3  -2   7      332.29      349.70      8.87 o 
  -2  -2   7      190.15      178.45      4.28 o 
  -1  -2   7      120.21      108.11      3.60 o 
   0  -2   7      594.52      558.86     11.89 o 
   1  -2   7      262.40      245.86      5.66 o 
   2  -2   7        8.70        9.65      0.89 o 
   3  -2   7       54.72       49.64      2.13 o 
   4  -2   7       31.95       32.97      1.56 o 
   5  -2   7        7.95        7.97      0.97 o 
   6  -2   7       15.17       14.93      1.57 o 
   7  -2   7       29.03       34.41      2.99 o 
 -11  -1   7       11.40       10.88      3.68 o 
 -10  -1   7        3.44        4.56      1.72 o 
  -9  -1   7       18.76       18.88      4.68 o 
  -8  -1   7       25.30       24.36      2.49 o 
  -7  -1   7       58.67       54.68      3.09 o 
  -6  -1   7       33.68       38.31      2.91 o 
  -5  -1   7      189.16      192.32      6.28 o 
  -4  -1   7       97.73       88.56      2.86 o 
  -3  -1   7       12.37       11.06      1.01 o 
  -2  -1   7      467.78      469.15      9.90 o 
  -1  -1   7      287.99      279.13      6.40 o 
   0  -1   7      347.61      324.93      7.17 o 
   1  -1   7      284.54      270.90      5.84 o 
   2  -1   7      276.23      263.03      5.78 o 
   3  -1   7        3.81        4.00      0.56 o 
   4  -1   7       85.94       76.84      2.33 o 
   5  -1   7       35.18       35.31      1.89 o 
   6  -1   7       42.89       43.84      2.38 o 
   7  -1   7        0.26        0.13      0.92 o 
 -11   0   7        0.25       -2.15      2.15 o 
 -10   0   7       34.90       43.50      3.57 o 
  -9   0   7       18.48       15.48      2.28 o 
  -8   0   7       46.41       46.19      3.36 o 
  -7   0   7       16.84       19.90      2.16 o 
  -6   0   7      106.18      111.49      6.44 o 
  -5   0   7       57.66       54.99      2.27 o 
  -4   0   7        1.83        1.43      0.88 o 
  -3   0   7      105.74       99.28      2.92 o 
  -2   0   7      772.79      755.04     15.69 o 
  -1   0   7      848.21      829.81     17.17 o 
   0   0   7        9.90       11.43      0.82 o 
   1   0   7       65.77       66.56      2.61 o 
   2   0   7        9.03        7.54      0.66 o 
   3   0   7        0.58        0.36      0.33 o 
   4   0   7      123.23      116.90      3.58 o 
   5   0   7       12.81       13.60      1.19 o 
   6   0   7       33.27       33.91      1.95 o 
   7   0   7        0.93        1.22      0.81 o 
 -11   1   7       11.46       11.04      3.68 o 
 -10   1   7        3.63        2.08      2.76 o 
  -9   1   7       17.83       19.29      2.44 o 
  -8   1   7       24.77       25.47      3.37 o 
  -7   1   7       60.40       61.34      8.05 o 
  -6   1   7       32.51       33.41      2.55 o 
  -5   1   7      189.58      199.42      6.74 o 
  -4   1   7       95.82       90.81      2.89 o 
  -3   1   7       13.74       13.86      1.12 o 
  -2   1   7      455.63      450.11      9.88 o 
  -1   1   7      285.56      284.64      6.21 o 
   0   1   7      342.86      321.45      6.99 o 
   1   1   7      268.46      248.58      5.58 o 
   2   1   7      270.55      254.25      5.49 o 
   3   1   7        4.35        4.63      0.42 o 
   4   1   7       84.38       75.88      2.38 o 
   5   1   7       34.93       33.77      1.57 o 
   6   1   7       43.60       44.02      2.07 o 
   7   1   7        0.28        1.36      1.23 o 
 -11   2   7        0.95        1.32      1.68 o 
 -10   2   7       27.48       23.01      2.71 o 
  -9   2   7       50.74       52.46      3.85 o 
  -8   2   7        8.67       11.34      1.92 o 
  -7   2   7       15.06       14.97      2.30 o 
  -6   2   7        3.60        5.14      1.30 o 
  -5   2   7      108.14      102.42      2.99 o 
  -4   2   7       99.83      100.60      3.74 o 
  -3   2   7      330.36      335.86      7.79 o 
  -2   2   7      189.91      177.07      4.36 o 
  -1   2   7      121.25      116.56      2.95 o 
   0   2   7      589.71      558.76     11.59 o 
   1   2   7      266.10      243.73      5.22 o 
   2   2   7        8.01       11.50      1.23 o 
   5   2   7        7.91        7.88      0.70 o 
   6   2   7       15.32       16.25      1.19 o 
   7   2   7       28.08       27.77      1.84 o 
 -11   3   7        3.96        5.54      1.88 o 
 -10   3   7        5.25        1.67      1.92 o 
  -9   3   7       58.79       56.11      5.52 o 
  -8   3   7       16.42       15.88      2.17 o 
  -7   3   7       10.60       13.60      1.94 o 
  -6   3   7      114.42      115.94      5.14 o 
  -5   3   7       76.17       76.96      2.39 o 
  -4   3   7       31.68       29.25      1.85 o 
  -3   3   7      185.05      172.17      4.45 o 
  -2   3   7      376.07      386.21      8.56 o 
  -1   3   7        2.51        2.13      0.75 o 
   0   3   7      135.89      130.74      2.68 o 
   1   3   7      228.69      224.56      4.75 o 
   2   3   7       30.23       30.97      1.69 o 
   6   3   7        2.85        3.56      0.77 o 
   7   3   7       12.22       13.54      1.24 o 
 -11   4   7        3.45        2.84      1.80 o 
 -10   4   7       13.23       11.55      2.16 o 
  -9   4   7        4.11        3.29      1.68 o 
  -8   4   7       63.96       60.28      6.74 o 
  -7   4   7       38.29       33.10      2.76 o 
  -6   4   7        1.24        1.00      1.08 o 
  -5   4   7      220.88      210.10      4.79 o 
  -4   4   7       73.54       67.67      2.32 o 
  -3   4   7      316.46      319.92      7.46 o 
  -2   4   7       51.17       47.17      1.83 o 
  -1   4   7      557.54      566.01     11.80 o 
   0   4   7       75.59       68.60      1.97 o 
   1   4   7      248.05      228.66      4.89 o 
   6   4   7       34.81       31.36      1.30 o 
 -10   5   7        1.96        2.56      1.72 o 
  -9   5   7       27.14       24.31      2.82 o 
  -8   5   7        0.18       -1.30      1.30 o 
  -7   5   7       43.14       40.86      3.20 o 
  -6   5   7       93.32       90.89      4.12 o 
  -5   5   7       23.51       21.01      2.11 o 
  -4   5   7      483.94      478.66     11.46 o 
  -3   5   7       26.01       31.04      1.49 o 
  -2   5   7       19.31       17.23      1.75 o 
  -1   5   7      153.11      142.60      3.63 o 
   0   5   7       60.55       53.59      1.77 o 
   1   5   7      213.33      206.16      3.92 o 
 -10   6   7       13.10       12.47      2.44 o 
  -9   6   7       17.18       15.84      2.49 o 
  -8   6   7       41.40       42.13      3.46 o 
  -7   6   7       65.80       68.73      3.99 o 
  -6   6   7       65.80       66.71      4.60 o 
  -5   6   7      119.00      113.82      8.58 o 
  -4   6   7      313.15      314.47      6.55 o 
  -3   6   7      264.89      241.38      5.21 o 
  -2   6   7      145.17      135.88      3.24 o 
  -1   6   7      404.28      375.53      8.47 o 
   0   6   7      122.97      118.21      3.09 o 
   1   6   7      135.05      127.30      2.71 o 
 -10   7   7        2.58        1.37      1.77 o 
  -9   7   7        6.82        7.89      2.10 o 
  -8   7   7        8.51       10.05      2.11 o 
  -7   7   7      131.30      133.35      7.82 o 
  -6   7   7       56.83       53.75      3.40 o 
  -5   7   7       11.59       12.32      2.45 o 
  -4   7   7      127.54      125.26      3.29 o 
  -3   7   7       70.75       70.96      2.28 o 
  -2   7   7      218.33      204.55      4.82 o 
  -1   7   7       31.65       28.49      1.32 o 
   0   7   7       10.77       11.56      1.24 o 
   1   7   7        2.63        3.57      0.56 o 
   2   7   7        0.61        0.15      0.46 o 
 -10   8   7        0.49        0.17      2.15 o 
  -9   8   7        3.74        2.49      1.79 o 
  -8   8   7        8.79        8.49      1.89 o 
  -7   8   7       17.04       15.90      3.91 o 
  -6   8   7       37.02       37.28      6.21 o 
  -5   8   7        9.64        8.37      1.73 o 
  -4   8   7       21.88       20.52      1.67 o 
  -3   8   7       75.62       78.85      2.47 o 
  -2   8   7       15.40       16.71      1.17 o 
  -1   8   7      161.18      147.35      3.48 o 
   0   8   7        3.79        5.04      0.57 o 
   1   8   7        9.01        8.46      0.70 o 
   2   8   7       57.82       58.96      2.06 o 
   3   8   7        0.59        0.46      0.46 o 
  -9   9   7        2.60        2.15      1.79 o 
  -8   9   7        0.57       -0.49      1.57 o 
  -7   9   7       12.12       11.38      3.07 o 
  -6   9   7       46.31       38.69      6.59 o 
  -5   9   7       44.03       44.51      4.22 o 
  -4   9   7       77.10       74.55      3.79 o 
  -3   9   7       14.89       14.53      1.77 o 
  -2   9   7      164.73      158.70      3.87 o 
  -1   9   7       26.48       29.91      1.51 o 
   0   9   7       21.72       19.11      1.08 o 
   1   9   7       77.51       83.08      2.24 o 
   2   9   7       69.04       63.85      2.38 o 
   3   9   7       35.02       34.74      1.52 o 
   4   9   7       13.92       14.40      1.00 o 
   5   9   7        1.99        2.84      0.54 o 
  -9  10   7        3.62        1.79      2.22 o 
  -8  10   7       14.32       17.32      2.76 o 
  -7  10   7        0.40        0.45      1.68 o 
  -6  10   7       24.11       24.93      2.82 o 
  -5  10   7       26.32       27.27      2.76 o 
  -4  10   7        5.29        3.69      3.53 o 
  -3  10   7      104.16      109.02      5.09 o 
  -2  10   7       66.01       66.42      2.51 o 
  -1  10   7      135.65      134.75      3.46 o 
   0  10   7       32.30       31.86      1.68 o 
   1  10   7        0.15        0.44      0.52 o 
   2  10   7        1.49        1.07      0.77 o 
   3  10   7       17.08       18.72      1.35 o 
   4  10   7       17.78       19.16      1.30 o 
   5  10   7        3.75        2.97      0.70 o 
  -8  11   7        0.63        0.17      1.62 o 
  -7  11   7        6.86        6.54      2.05 o 
  -6  11   7       32.49       32.18      3.91 o 
  -5  11   7        3.42        3.67      1.76 o 
  -4  11   7        8.16        7.19      1.83 o 
  -3  11   7       13.86       15.87      2.11 o 
  -2  11   7       40.33       45.63      2.26 o 
  -1  11   7       23.30       24.55      1.57 o 
   0  11   7       36.16       34.75      1.58 o 
   1  11   7        9.26        7.80      1.59 o 
   2  11   7        7.16        7.12      1.03 o 
   3  11   7        8.94        9.89      1.76 o 
   4  11   7        1.22        1.12      0.70 o 
  -8  12   7        1.08        3.83      2.06 o 
  -7  12   7        5.13        1.90      1.92 o 
  -6  12   7        9.77        7.99      2.30 o 
  -5  12   7       51.07       54.73      5.83 o 
  -4  12   7       18.45       17.24      2.55 o 
  -3  12   7       20.32       18.83      4.98 o 
  -2  12   7       31.43       35.26      2.45 o 
  -1  12   7       14.06       16.99      2.04 o 
   0  12   7       48.66       49.32      1.88 o 
   1  12   7        7.11        6.98      0.96 o 
   2  12   7       23.71       23.39      2.84 o 
   3  12   7        9.12        9.43      1.30 o 
   4  12   7        5.48        3.90      0.92 o 
  -7  13   7        0.20       -1.60      1.69 o 
  -6  13   7       29.78       26.02      3.19 o 
  -5  13   7        4.35        1.70      1.89 o 
  -4  13   7       34.32       32.36      3.23 o 
  -3  13   7       20.49       20.60      3.14 o 
  -2  13   7       37.68       38.39      3.30 o 
  -1  13   7        1.63        2.81      0.96 o 
   0  13   7       16.80       19.66      1.39 o 
   1  13   7       43.05       46.77      3.34 o 
   2  13   7       11.26       10.02      1.46 o 
   3  13   7       16.71       17.70      3.60 o 
  -6  14   7        0.38       -0.35      1.64 o 
  -5  14   7       18.13       23.04      3.09 o 
  -4  14   7        6.30        6.78      2.05 o 
  -3  14   7       22.84       23.31      2.90 o 
  -2  14   7       15.32       17.72      2.68 o 
  -1  14   7       47.51       53.39      3.90 o 
   0  14   7        0.47       -0.27      1.06 o 
   1  14   7        0.62       -0.04      0.79 o 
   2  14   7        5.40        6.75      1.35 o 
  -4  15   7       13.20       16.93      2.92 o 
  -3  15   7        7.32        7.23      2.21 o 
  -2  15   7        9.05       13.53      2.53 o 
  -1  15   7       11.51       16.64      2.55 o 
   0  15   7       11.26       13.99      3.22 o 
  -5 -14   8        3.21        3.99      2.76 o 
  -4 -14   8       12.31       15.02      3.68 o 
  -3 -14   8        1.25       -1.53      2.15 o 
  -2 -14   8        4.28        6.74      3.07 o 
  -1 -14   8        5.53        6.44      2.91 o 
   0 -14   8        0.84       -2.15      2.15 o 
  -6 -13   8        9.00        8.12      2.91 o 
  -5 -13   8       18.06       24.83      4.14 o 
  -4 -13   8       13.15       11.80      3.07 o 
  -3 -13   8        2.14        2.76      2.61 o 
  -2 -13   8       14.72       16.86      3.68 o 
  -1 -13   8        8.28       11.96      3.22 o 
   0 -13   8       23.37       23.15      4.29 o 
   1 -13   8        7.82        6.90      3.07 o 
  -7 -12   8        5.52        3.83      2.45 o 
  -6 -12   8        6.07        3.68      2.61 o 
  -5 -12   8        4.49        3.22      2.30 o 
  -4 -12   8        6.89        4.45      2.61 o 
  -3 -12   8        6.68        8.43      2.76 o 
  -2 -12   8       47.16       46.75      5.37 o 
  -1 -12   8        0.74        1.84      2.30 o 
   0 -12   8       24.55       34.34      4.60 o 
   1 -12   8        2.36        1.38      2.30 o 
   2 -12   8        5.50       13.03      3.37 o 
  -8 -11   8        2.60        2.00      1.68 o 
  -7 -11   8       19.81       16.17      2.38 o 
  -6 -11   8       22.76       29.43      4.14 o 
  -5 -11   8       22.59       16.56      3.53 o 
  -4 -11   8       76.38       95.33      6.44 o 
  -3 -11   8       55.72       47.37      5.21 o 
  -2 -11   8       25.58       23.91      3.83 o 
  -1 -11   8        7.63        8.74      2.76 o 
   0 -11   8       18.34       18.24      3.53 o 
   1 -11   8       28.52       39.09      4.91 o 
   2 -11   8       22.72       20.54      3.83 o 
   3 -11   8       24.07       34.18      4.75 o 
  -8 -10   8        4.61        6.10      1.83 o 
  -7 -10   8        8.63        9.44      1.94 o 
  -6 -10   8        4.59        6.71      1.62 o 
  -5 -10   8       40.73       37.40      4.60 o 
  -4 -10   8       25.90       24.37      3.68 o 
  -3 -10   8       30.38       33.27      4.14 o 
  -2 -10   8       11.32        7.51      2.61 o 
  -1 -10   8       13.37       16.40      3.22 o 
   0 -10   8       26.97       21.15      3.53 o 
   1 -10   8       47.67       47.52      5.06 o 
   2 -10   8       49.54       44.61      5.21 o 
   3 -10   8       16.54       21.15      3.83 o 
   4 -10   8        2.26        2.15      2.45 o 
  -9  -9   8        1.47        0.31      2.30 o 
  -8  -9   8       11.57        7.54      1.88 o 
  -7  -9   8        6.25        4.27      1.57 o 
  -6  -9   8       27.65       29.91      3.22 o 
  -5  -9   8        9.84        9.30      1.57 o 
  -4  -9   8        7.78       10.12      2.76 o 
  -3  -9   8      162.55      162.78      8.58 o 
  -2  -9   8       76.59       68.83      5.21 o 
  -1  -9   8      157.10      163.86      8.58 o 
   0  -9   8       33.78       26.83      3.68 o 
   1  -9   8       59.76       61.32      5.52 o 
   2  -9   8        5.68        6.90      2.61 o 
   3  -9   8        4.77        5.52      2.61 o 
   4  -9   8        3.97        5.67      2.61 o 
  -9  -8   8        7.80        8.80      2.10 o 
  -8  -8   8        8.76        6.99      1.79 o 
  -7  -8   8       19.50       25.83      2.71 o 
  -6  -8   8        0.80        1.27      1.24 o 
  -5  -8   8        8.52       10.37      2.53 o 
  -4  -8   8       67.27       72.36      5.06 o 
  -3  -8   8       44.25       38.63      4.29 o 
  -2  -8   8      291.66      272.99     12.26 o 
  -1  -8   8       26.61       18.09      3.07 o 
   0  -8   8       82.64       68.37      5.21 o 
   1  -8   8       24.29       24.53      3.53 o 
   2  -8   8       29.77       31.43      3.83 o 
   3  -8   8       12.93       14.41      3.07 o 
   4  -8   8        4.62        4.75      2.45 o 
   5  -8   8       22.86       20.54      3.83 o 
 -10  -7   8        0.92       -0.61      2.76 o 
  -9  -7   8        5.10        5.63      1.83 o 
  -8  -7   8       25.89       26.97      2.82 o 
  -7  -7   8        0.22       -1.08      1.08 o 
  -6  -7   8        4.31        4.11      2.22 o 
  -5  -7   8       85.74       85.90     10.42 o 
  -4  -7   8       18.72       19.56      1.73 o 
  -3  -7   8       70.59       67.76      4.75 o 
  -2  -7   8       59.57       56.26      4.45 o 
  -1  -7   8       32.15       23.91      3.37 o 
   0  -7   8       18.40       13.34      2.76 o 
   1  -7   8       28.78       30.80      4.14 o 
   2  -7   8       79.21       79.44      6.43 o 
   3  -7   8       66.76       74.04      5.37 o 
   4  -7   8        1.87        0.46      1.84 o 
   5  -7   8        3.61        1.99      2.30 o 
 -10  -6   8        7.94        7.66      3.22 o 
  -9  -6   8        8.33       10.12      2.10 o 
  -8  -6   8        3.27        7.58      1.83 o 
  -7  -6   8       33.11       35.40      3.60 o 
  -6  -6   8       51.99       50.70      3.36 o 
  -5  -6   8       16.59       18.29      1.88 o 
  -4  -6   8       24.85       23.97      4.14 o 
  -3  -6   8       67.19       59.33      4.45 o 
  -2  -6   8      105.61       93.65      5.67 o 
  -1  -6   8       73.91       67.89      2.60 o 
   0  -6   8       67.14       71.84      2.71 o 
   1  -6   8       88.87       92.73      3.19 o 
   2  -6   8       62.69       65.74      2.66 o 
   3  -6   8        1.48        2.87      0.90 o 
   4  -6   8        7.05        5.75      2.26 o 
   5  -6   8        5.90        7.05      2.61 o 
 -10  -5   8        6.37        2.32      1.73 o 
  -9  -5   8        3.16        3.22      1.63 o 
  -8  -5   8       61.81       67.03      3.73 o 
  -7  -5   8        0.03       -0.42      1.13 o 
  -6  -5   8       48.19       52.35      3.41 o 
  -5  -5   8       21.55       25.37      3.99 o 
  -4  -5   8      112.84      111.08      4.15 o 
  -3  -5   8       33.56       30.97      1.81 o 
  -2  -5   8       39.80       39.51      2.48 o 
  -1  -5   8      150.26      141.69      5.41 o 
   0  -5   8       11.68       13.53      1.29 o 
   1  -5   8        3.02        2.66      0.81 o 
   2  -5   8       41.22       37.29      2.06 o 
   3  -5   8       25.99       29.49      1.85 o 
   4  -5   8       66.28       74.36      2.86 o 
   5  -5   8        0.43        0.12      0.85 o 
 -10  -4   8       16.16       14.71      3.53 o 
  -9  -4   8       37.01       45.41      4.52 o 
  -8  -4   8       24.22       24.26      2.60 o 
  -7  -4   8        0.24       -0.24      1.03 o 
  -6  -4   8       53.29       56.19      3.23 o 
  -5  -4   8      145.60      143.60      5.44 o 
  -4  -4   8      204.61      196.03      6.11 o 
  -3  -4   8        7.87        9.36      1.30 o 
  -2  -4   8      123.16      116.52      3.54 o 
  -1  -4   8      180.94      183.71      4.86 o 
   0  -4   8       46.66       42.77      1.95 o 
   1  -4   8       39.16       37.04      1.85 o 
   2  -4   8       47.66       45.05      2.28 o 
   3  -4   8       67.89       64.76      2.47 o 
   4  -4   8       18.13       18.36      1.54 o 
   5  -4   8       12.99       14.72      1.50 o 
   6  -4   8        9.22       10.34      1.68 o 
 -10  -3   8       38.25       50.40      3.88 o 
  -9  -3   8        5.80        5.99      1.79 o 
  -8  -3   8        6.90        8.72      1.92 o 
  -7  -3   8       22.15       22.53      2.33 o 
  -6  -3   8        0.33        0.78      1.03 o 
  -5  -3   8      188.49      179.56      8.28 o 
  -4  -3   8       98.76       87.49      3.56 o 
  -3  -3   8      248.99      235.24      5.66 o 
  -2  -3   8       22.52       23.14      2.99 o 
  -1  -3   8      214.26      224.20      5.52 o 
   0  -3   8       66.35       67.09      2.30 o 
   1  -3   8        4.67        5.30      0.81 o 
   2  -3   8       28.52       28.62      1.58 o 
   3  -3   8       57.05       58.46      2.24 o 
   4  -3   8       16.91       18.44      1.43 o 
   5  -3   8        6.92        8.97      1.17 o 
   6  -3   8       18.30       23.77      3.37 o 
 -11  -2   8        7.57        8.58      3.53 o 
 -10  -2   8        1.01        0.81      1.57 o 
  -9  -2   8       62.58       63.06      3.99 o 
  -8  -2   8        3.37        3.51      1.53 o 
  -7  -2   8       64.56       67.93      3.57 o 
  -6  -2   8       27.43       30.37      2.49 o 
  -5  -2   8       27.12       29.14      2.36 o 
  -4  -2   8       19.12       16.37      1.35 o 
  -3  -2   8       42.85       42.17      1.82 o 
  -2  -2   8      870.23      835.67     21.57 o 
  -1  -2   8        3.50        3.19      0.71 o 
   0  -2   8      582.57      569.43     12.36 o 
   1  -2   8      292.93      278.06      6.46 o 
   2  -2   8        6.27        5.14      0.76 o 
   3  -2   8       29.72       28.01      1.56 o 
   4  -2   8       27.85       33.48      1.72 o 
   5  -2   8      117.49      129.62      4.44 o 
   6  -2   8       16.59       21.12      2.30 o 
 -11  -1   8        1.58       -0.21      1.58 o 
 -10  -1   8       25.69       22.41      2.79 o 
  -9  -1   8       11.70        8.24      1.89 o 
  -8  -1   8       47.08       53.12      3.69 o 
  -7  -1   8       26.85       26.82      2.55 o 
  -6  -1   8       24.55       24.81      2.28 o 
  -5  -1   8       26.88       27.93      2.68 o 
  -4  -1   8      136.25      142.51      4.00 o 
  -3  -1   8      151.37      139.54      3.88 o 
  -2  -1   8       50.02       45.45      1.67 o 
  -1  -1   8      720.40      722.71     15.16 o 
   0  -1   8      117.78      108.39      3.01 o 
   1  -1   8      262.06      259.14      5.93 o 
   2  -1   8       18.82       20.06      1.14 o 
   3  -1   8       55.22       51.46      2.11 o 
   4  -1   8       41.71       43.43      2.11 o 
   5  -1   8        1.04        1.76      1.23 o 
   6  -1   8       13.13       13.92      3.83 o 
 -11   0   8        4.93        2.34      1.80 o 
 -10   0   8       11.95       13.24      2.61 o 
  -9   0   8        0.01       -1.33      1.33 o 
  -8   0   8        1.75        0.61      1.30 o 
  -7   0   8       32.93       37.70      2.98 o 
  -6   0   8       31.87       34.08      5.06 o 
  -5   0   8       56.31       57.10      2.87 o 
  -4   0   8       88.56       87.84      2.88 o 
  -3   0   8      206.09      200.57      5.03 o 
  -2   0   8        4.50        3.39      0.76 o 
  -1   0   8        0.06       -0.03      0.52 o 
   0   0   8      135.72      130.01      3.42 o 
   1   0   8      192.97      197.07      4.63 o 
   2   0   8        0.04        0.67      0.39 o 
   3   0   8       86.44       87.86      2.45 o 
   4   0   8        2.24        0.75      0.59 o 
   5   0   8        8.70        7.22      1.03 o 
   6   0   8        8.60        7.61      1.61 o 
 -11   1   8        1.44       -1.04      1.55 o 
 -10   1   8       26.55       25.23      2.87 o 
  -9   1   8       11.52       11.66      2.91 o 
  -8   1   8       46.89       49.75      3.99 o 
  -7   1   8       27.22       25.44      2.44 o 
  -6   1   8       26.54       23.91      2.28 o 
  -5   1   8       25.15       25.81      3.60 o 
  -4   1   8      134.89      142.25      4.01 o 
  -3   1   8      152.11      148.46      3.95 o 
  -2   1   8       50.71       50.89      2.17 o 
  -1   1   8      732.84      711.05     18.43 o 
   0   1   8      116.29      107.35      2.86 o 
   1   1   8      262.83      252.86      5.69 o 
   2   1   8       20.32       20.57      1.02 o 
   3   1   8       54.60       53.68      2.38 o 
   4   1   8       42.36       43.90      2.22 o 
   5   1   8        1.03        1.38      0.65 o 
   6   1   8       13.27       12.79      1.30 o 
 -11   2   8        7.70        4.83      1.99 o 
 -10   2   8        1.03       -0.06      2.76 o 
  -9   2   8       62.22       62.14      4.22 o 
  -8   2   8        3.36        4.52      1.63 o 
  -7   2   8       62.37       71.01      5.60 o 
  -6   2   8       26.39       27.71      2.38 o 
  -5   2   8       28.18       28.27      2.33 o 
  -4   2   8       19.56       17.27      1.37 o 
  -3   2   8       41.32       40.59      1.85 o 
  -2   2   8      872.66      828.79     17.31 o 
  -1   2   8        3.12        3.42      0.73 o 
   0   2   8      598.06      581.95     12.10 o 
   1   2   8      295.32      278.50      6.08 o 
   2   2   8        6.57        5.73      0.74 o 
   3   2   8       29.99       29.67      1.19 o 
   4   2   8       28.51       30.51      1.30 o 
   5   2   8      116.88      120.22      3.91 o 
   6   2   8       16.52       21.93      2.38 o 
 -10   3   8       38.05       40.84      3.74 o 
  -9   3   8        5.65        9.02      2.03 o 
  -8   3   8        7.13        6.70      1.72 o 
  -7   3   8       21.00       19.38      2.84 o 
  -6   3   8        0.17       -0.32      1.03 o 
  -5   3   8      193.02      181.40      6.18 o 
  -4   3   8      103.83      100.66      3.18 o 
  -3   3   8      244.74      229.71      5.72 o 
  -2   3   8       21.56       22.58      1.43 o 
  -1   3   8      209.43      216.87      5.13 o 
   0   3   8       60.77       58.60      3.37 o 
   1   3   8        5.54        6.26      0.57 o 
   2   3   8       30.42       29.28      1.08 o 
   5   3   8        7.06        8.89      0.70 o 
   6   3   8       18.34       22.95      1.35 o 
 -10   4   8       16.00       16.11      2.55 o 
  -9   4   8       36.55       46.60      3.79 o 
  -8   4   8       24.16       26.20      2.81 o 
  -7   4   8        0.15        0.63      1.24 o 
  -6   4   8       56.31       57.26      3.25 o 
  -5   4   8      151.15      141.74      5.90 o 
  -4   4   8      199.84      192.39      7.88 o 
  -3   4   8        7.82        8.68      1.12 o 
  -2   4   8      122.14      113.81      3.30 o 
  -1   4   8      180.58      176.71      4.42 o 
   0   4   8       48.62       46.31      1.94 o 
   1   4   8       41.72       41.97      1.29 o 
   2   4   8       50.21       50.59      1.99 o 
   6   4   8        8.70       10.10      1.23 o 
 -10   5   8        5.96        4.03      1.99 o 
  -9   5   8        3.13        3.09      1.80 o 
  -8   5   8       63.33       74.56      4.90 o 
  -7   5   8        0.03        0.15      1.53 o 
  -6   5   8       48.81       57.11      3.36 o 
  -5   5   8       21.70       25.45      2.38 o 
  -4   5   8      113.36      115.07      3.32 o 
  -3   5   8       31.86       31.88      1.89 o 
  -2   5   8       39.49       37.86      1.77 o 
  -1   5   8      145.19      131.10      3.60 o 
   0   5   8       11.65       13.31      0.92 o 
   1   5   8        2.99        2.89      0.84 o 
   2   5   8       40.84       39.40      1.69 o 
 -10   6   8        8.11        7.39      2.27 o 
  -9   6   8        8.25        8.05      2.06 o 
  -8   6   8        3.25        5.44      1.79 o 
  -7   6   8       33.29       36.71      3.09 o 
  -6   6   8       53.64       53.63      8.28 o 
  -5   6   8       15.91       14.34      1.95 o 
  -4   6   8       25.54       23.89      1.50 o 
  -3   6   8       65.30       64.47      2.12 o 
  -2   6   8      105.72       98.83      3.07 o 
  -1   6   8       71.58       59.87      2.55 o 
   0   6   8       65.71       70.19      2.24 o 
   1   6   8       90.62       90.05      2.92 o 
   2   6   8       62.92       63.00      2.76 o 
 -10   7   8        0.80        0.10      1.72 o 
  -9   7   8        5.08        4.16      1.83 o 
  -8   7   8       26.00       20.85      2.65 o 
  -7   7   8        0.20        1.69      1.44 o 
  -6   7   8        4.15        2.13      1.40 o 
  -5   7   8       83.78       75.24      7.73 o 
  -4   7   8       16.56       15.20      1.26 o 
  -3   7   8       70.98       71.13      2.33 o 
  -2   7   8       58.53       59.41      1.99 o 
  -1   7   8       32.46       32.91      1.71 o 
   0   7   8       18.75       20.72      2.02 o 
   1   7   8       27.43       26.37      1.99 o 
   2   7   8       79.19       76.63      3.37 o 
  -9   8   8        7.33       12.52      3.53 o 
  -8   8   8        8.64        9.79      2.68 o 
  -7   8   8       20.35       24.05      3.68 o 
  -6   8   8        0.86       -0.82      1.29 o 
  -5   8   8        8.40        6.59      1.62 o 
  -4   8   8       67.33       64.61      3.52 o 
  -3   8   8       44.73       46.97      1.95 o 
  -2   8   8      288.87      267.01      5.75 o 
  -1   8   8       26.34       28.13      1.55 o 
   0   8   8       82.27       77.68      2.17 o 
   1   8   8       24.08       22.32      1.41 o 
   2   8   8       28.55       26.52      1.99 o 
   3   8   8       12.46       13.64      1.23 o 
  -9   9   8        1.45       -1.63      1.63 o 
  -8   9   8       10.80        8.95      2.22 o 
  -7   9   8        5.97        5.21      1.89 o 
  -6   9   8       28.75       27.14      2.86 o 
  -5   9   8        9.71        9.35      2.00 o 
  -4   9   8        7.28        6.82      1.73 o 
  -3   9   8      158.13      157.53      4.04 o 
  -2   9   8       78.12       71.96      2.41 o 
  -1   9   8      158.91      158.23      3.82 o 
   0   9   8       34.00       32.50      1.47 o 
   1   9   8       59.31       56.76      2.38 o 
   2   9   8        5.94        7.60      1.00 o 
   3   9   8        4.81        6.94      0.81 o 
   4   9   8        4.31        4.53      0.65 o 
  -8  10   8        4.67        4.08      2.15 o 
  -7  10   8        8.78        8.06      2.20 o 
  -6  10   8        5.00        4.45      1.99 o 
  -5  10   8       42.41       42.62      3.47 o 
  -4  10   8       26.01       26.08      2.65 o 
  -3  10   8       31.45       34.20      2.28 o 
  -2  10   8       11.09       11.47      1.17 o 
  -1  10   8       13.55       15.73      1.59 o 
   0  10   8       26.43       23.95      1.41 o 
   1  10   8       48.46       45.19      3.53 o 
   2  10   8       51.52       54.53      2.45 o 
   3  10   8       16.17       17.10      1.30 o 
   4  10   8        2.31        2.54      1.30 o 
  -8  11   8        2.45        0.64      1.77 o 
  -7  11   8       19.93       17.87      2.81 o 
  -6  11   8       23.29       22.14      2.87 o 
  -5  11   8       22.13       25.37      2.86 o 
  -4  11   8       77.26       85.26      7.13 o 
  -3  11   8       55.46       55.50      3.85 o 
  -2  11   8       24.88       24.42      1.67 o 
  -1  11   8        8.17        5.66      0.93 o 
   0  11   8       18.18       19.77      1.50 o 
   1  11   8       28.38       34.64      3.22 o 
   2  11   8       22.49       24.80      1.84 o 
   3  11   8       23.80       24.16      1.73 o 
  -7  12   8        5.63        2.95      2.00 o 
  -6  12   8        6.20        4.64      1.94 o 
  -5  12   8        4.43        7.04      2.05 o 
  -4  12   8        6.86        8.37      2.11 o 
  -3  12   8        6.38        6.46      1.89 o 
  -2  12   8       48.18       52.34      3.79 o 
  -1  12   8        0.68        0.42      0.75 o 
   0  12   8       25.06       30.11      1.90 o 
   1  12   8        2.21        1.84      0.98 o 
   2  12   8        5.30        6.46      1.13 o 
  -6  13   8        8.89        8.75      2.53 o 
  -5  13   8       18.44       26.68      3.19 o 
  -4  13   8       13.56       12.18      2.44 o 
  -3  13   8        2.34        2.98      1.69 o 
  -2  13   8       14.44       20.62      2.64 o 
  -1  13   8        8.25        8.53      1.46 o 
   0  13   8       23.97       24.48      1.73 o 
   1  13   8        7.46        5.14      1.99 o 
  -5  14   8        3.40        3.91      2.11 o 
  -4  14   8       12.17       15.33      2.76 o 
  -3  14   8        1.32       -1.07      1.92 o 
  -2  14   8        4.46        6.61      2.84 o 
  -1  14   8        5.29        8.29      2.11 o 
   0  14   8        0.87        2.32      1.33 o 
  -5 -13   9        7.31        8.74      3.22 o 
  -4 -13   9        9.12        6.44      3.07 o 
  -3 -13   9        5.44        5.37      3.07 o 
  -2 -13   9       12.53       14.72      3.68 o 
  -1 -13   9        2.39        2.76      2.76 o 
   0 -13   9       35.75       34.95      5.21 o 
  -6 -12   9       10.87        9.20      3.22 o 
  -5 -12   9       29.85       26.83      4.60 o 
  -4 -12   9       30.19       28.82      4.60 o 
  -3 -12   9        8.49        7.05      3.07 o 
  -2 -12   9        1.41       -1.84      1.84 o 
  -1 -12   9        7.85       11.34      3.22 o 
   0 -12   9        9.56       17.02      3.68 o 
   1 -12   9       11.99        9.81      3.22 o 
  -7 -11   9        1.83        1.07      2.30 o 
  -6 -11   9        0.69        0.31      2.30 o 
  -5 -11   9       15.54       19.47      3.83 o 
  -4 -11   9       13.55       10.58      3.07 o 
  -3 -11   9       25.06       21.46      3.83 o 
  -2 -11   9       84.92       80.31      6.29 o 
  -1 -11   9       14.05       14.72      3.37 o 
   0 -11   9       27.85       27.29      4.29 o 
   1 -11   9        4.19        4.29      2.45 o 
   2 -11   9       12.54       13.34      3.37 o 
  -8 -10   9        7.25       11.65      3.22 o 
  -7 -10   9        4.94        8.12      3.07 o 
  -6 -10   9        6.33        7.82      2.76 o 
  -5 -10   9        1.40        0.92      2.15 o 
  -4 -10   9        2.18        0.61      2.15 o 
  -3 -10   9       33.92       37.86      4.60 o 
  -2 -10   9        1.09        3.83      2.30 o 
  -1 -10   9       60.42       75.57      5.83 o 
   0 -10   9        4.92       10.27      2.91 o 
   1 -10   9       11.51       12.57      3.07 o 
   2 -10   9        6.62       10.58      3.07 o 
   3 -10   9       17.27       22.38      3.99 o 
  -8  -9   9        8.63       12.49      2.22 o 
  -7  -9   9        4.83        7.28      1.83 o 
  -6  -9   9        1.65        0.77      1.99 o 
  -5  -9   9       31.14       30.35      4.29 o 
  -4  -9   9       20.37       19.32      3.53 o 
  -3  -9   9       25.43       18.86      3.22 o 
  -2  -9   9        2.01        3.68      2.15 o 
  -1  -9   9        2.07        2.76      2.15 o 
   0  -9   9       31.56       31.27      4.14 o 
   1  -9   9       38.07       44.92      4.75 o 
   2  -9   9       74.64       70.36      5.83 o 
   3  -9   9       13.14       18.70      3.68 o 
  -9  -8   9       11.45       15.10      2.49 o 
  -8  -8   9        8.13        8.28      2.00 o 
  -7  -8   9        4.97        3.47      1.68 o 
  -6  -8   9       41.67       45.57      3.27 o 
  -5  -8   9       27.30       34.34      4.14 o 
  -4  -8   9       13.99       18.55      3.22 o 
  -3  -8   9        8.39        6.29      2.30 o 
  -2  -8   9        4.62        2.45      1.84 o 
  -1  -8   9       21.45       14.56      2.91 o 
   0  -8   9       40.40       42.92      4.75 o 
   1  -8   9      104.03      108.06      6.90 o 
   2  -8   9       35.49       48.44      5.06 o 
   3  -8   9       13.86       12.11      3.07 o 
   4  -8   9        7.06        5.83      2.76 o 
  -9  -7   9       14.44       16.11      2.53 o 
  -8  -7   9        9.50        5.14      3.22 o 
  -7  -7   9       36.55       35.02      3.04 o 
  -6  -7   9       24.81       25.23      2.38 o 
  -5  -7   9        1.49       -0.61      1.53 o 
  -4  -7   9       31.13       29.28      3.68 o 
  -3  -7   9        1.62        3.37      1.84 o 
  -2  -7   9       80.91       89.20      5.83 o 
  -1  -7   9        8.55        9.20      2.45 o 
   0  -7   9       78.25       86.44      5.67 o 
   1  -7   9       15.24       20.08      3.37 o 
   2  -7   9        8.74        7.51      2.45 o 
   3  -7   9       19.24       17.17      3.37 o 
   4  -7   9        1.49       -1.69      1.69 o 
  -9  -6   9       31.28       40.79      3.67 o 
  -8  -6   9        0.05        0.96      1.53 o 
  -7  -6   9        1.72        1.17      1.35 o 
  -6  -6   9       48.16       46.24      3.19 o 
  -5  -6   9        0.94        1.23      1.53 o 
  -4  -6   9        8.88       11.04      2.45 o 
  -3  -6   9       39.26       32.04      3.68 o 
  -2  -6   9        0.29        1.07      1.69 o 
  -1  -6   9       88.97       78.32      5.37 o 
   0  -6   9       36.87       37.11      2.70 o 
   1  -6   9       46.08       48.83      2.44 o 
   2  -6   9       20.58       21.88      1.87 o 
   3  -6   9       18.74       19.33      2.16 o 
   4  -6   9       14.45       15.02      3.22 o 
 -10  -5   9       29.42       27.35      3.99 o 
  -9  -5   9       13.11       15.26      2.36 o 
  -8  -5   9        8.90       10.32      1.89 o 
  -7  -5   9       11.90       11.15      1.95 o 
  -6  -5   9       46.05       39.88      5.29 o 
  -5  -5   9       79.59       79.42      3.67 o 
  -4  -5   9       64.24       60.70      4.60 o 
  -3  -5   9      114.29      117.26      6.44 o 
  -2  -5   9       21.38       21.00      2.91 o 
  -1  -5   9       68.35       66.88      2.62 o 
   0  -5   9        7.89        7.63      1.12 o 
   1  -5   9       51.14       54.69      2.36 o 
   2  -5   9       57.54       61.31      2.56 o 
   3  -5   9        3.86        5.83      1.11 o 
   4  -5   9       23.84       26.88      2.84 o 
   5  -5   9        0.70       -1.18      1.18 o 
 -10  -4   9        3.26        3.76      1.88 o 
  -9  -4   9       16.50       16.08      2.49 o 
  -8  -4   9       61.10       63.04      4.91 o 
  -7  -4   9        3.47        2.96      1.46 o 
  -6  -4   9      128.59      133.12      5.13 o 
  -5  -4   9        6.48        7.60      3.22 o 
  -4  -4   9       15.35       15.99      2.84 o 
  -3  -4   9       80.36       74.65      5.06 o 
  -2  -4   9       30.05       30.55      2.44 o 
  -1  -4   9      194.38      199.85      7.92 o 
   0  -4   9       66.73       68.59      2.60 o 
   1  -4   9       35.54       34.62      3.86 o 
   2  -4   9       17.51       18.77      1.53 o 
   3  -4   9       14.05       12.49      1.34 o 
   4  -4   9       32.90       37.30      2.63 o 
   5  -4   9       15.18       21.14      2.11 o 
 -10  -3   9        6.10        0.33      2.91 o 
  -9  -3   9       18.68       18.10      2.55 o 
  -8  -3   9       19.80       18.02      2.68 o 
  -7  -3   9       85.28       88.70      4.27 o 
  -6  -3   9       18.48       24.40      2.38 o 
  -5  -3   9        3.13        4.93      2.53 o 
  -4  -3   9        6.56        6.62      1.18 o 
  -3  -3   9      145.25      151.91      8.89 o 
  -2  -3   9      232.16      220.89      6.83 o 
  -1  -3   9       27.96       26.89      1.73 o 
   0  -3   9      120.75      120.57      3.57 o 
   1  -3   9       33.58       32.48      2.35 o 
   2  -3   9       12.16       12.79      1.20 o 
   3  -3   9       54.55       55.92      2.33 o 
   4  -3   9        9.13        9.09      1.20 o 
   5  -3   9       17.52       20.28      2.22 o 
 -10  -2   9        2.57        7.31      2.10 o 
  -9  -2   9       13.15       14.08      2.38 o 
  -8  -2   9        9.27       10.53      2.76 o 
  -7  -2   9        7.74        7.79      1.68 o 
  -6  -2   9       13.22        9.21      1.99 o 
  -5  -2   9      129.71      121.63      8.66 o 
  -4  -2   9      102.51      106.97      5.98 o 
  -3  -2   9      138.06      135.78      3.79 o 
  -2  -2   9       72.69       71.74      3.20 o 
  -1  -2   9        2.68        1.94      0.70 o 
   0  -2   9      226.41      222.50      5.52 o 
   1  -2   9      133.56      125.43      3.60 o 
   2  -2   9       81.19       81.28      2.65 o 
   3  -2   9       66.72       66.24      2.82 o 
   4  -2   9        2.07        4.07      1.08 o 
   5  -2   9        3.44        3.08      1.15 o 
 -10  -1   9       13.74       18.49      2.75 o 
  -9  -1   9       12.19        7.66      2.38 o 
  -8  -1   9       16.69       15.06      3.30 o 
  -7  -1   9       26.53       25.13      2.55 o 
  -6  -1   9       13.44       11.99      1.99 o 
  -5  -1   9       33.18       36.59      4.14 o 
  -4  -1   9       54.76       52.30      2.19 o 
  -3  -1   9      189.53      187.20      4.86 o 
  -2  -1   9      248.43      229.96      7.10 o 
  -1  -1   9      150.07      154.70      4.13 o 
   0  -1   9       85.70       84.44      4.48 o 
   1  -1   9       29.47       30.21      1.56 o 
   2  -1   9       93.98       91.41      2.80 o 
   3  -1   9       18.64       18.55      1.92 o 
   4  -1   9       41.17       39.53      2.68 o 
   5  -1   9       34.47       35.18      2.28 o 
 -10   0   9       42.49       50.42      8.35 o 
  -9   0   9        0.06       -1.35      3.30 o 
  -8   0   9       20.32       20.01      2.49 o 
  -7   0   9       35.86       43.00      3.30 o 
  -6   0   9        1.58        1.46      1.13 o 
  -5   0   9       23.03       27.95      2.33 o 
  -4   0   9       32.49       33.74      2.75 o 
  -3   0   9      479.85      477.45     10.57 o 
  -2   0   9      168.47      165.67      6.44 o 
  -1   0   9        0.63        0.39      0.70 o 
   0   0   9       28.37       29.59      1.59 o 
   1   0   9       57.68       57.13      2.00 o 
   2   0   9        0.71        0.11      0.55 o 
   3   0   9        2.06        1.30      0.65 o 
   4   0   9       50.92       45.62      2.17 o 
   5   0   9        0.48       -0.08      0.70 o 
 -10   1   9       13.53       15.85      2.65 o 
  -9   1   9       11.88       11.34      2.31 o 
  -8   1   9       16.73       18.78      4.83 o 
  -7   1   9       26.57       22.93      2.53 o 
  -6   1   9       14.73       10.79      1.72 o 
  -5   1   9       33.31       30.69      3.76 o 
  -4   1   9       54.12       49.98      2.21 o 
  -3   1   9      189.88      196.60      4.97 o 
  -2   1   9      247.53      230.23      6.99 o 
  -1   1   9      152.12      143.70      4.88 o 
   0   1   9       84.09       85.72      2.60 o 
   1   1   9       31.46       33.12      1.42 o 
   2   1   9       94.96       93.65      3.14 o 
   3   1   9       18.44       17.91      1.30 o 
   4   1   9       41.08       42.03      1.95 o 
   5   1   9       33.98       38.81      1.95 o 
 -10   2   9        2.61        5.95      2.14 o 
  -9   2   9       13.49       15.11      2.44 o 
  -8   2   9        9.38       10.25      2.15 o 
  -7   2   9        7.69        3.39      1.84 o 
  -6   2   9       11.97       10.27      1.68 o 
  -5   2   9      128.89      115.82      6.21 o 
  -4   2   9       98.89      102.29      3.39 o 
  -3   2   9      137.51      136.50      3.83 o 
  -2   2   9       71.23       68.36      2.32 o 
  -1   2   9        3.05        3.76      1.46 o 
   0   2   9      231.61      222.98      5.28 o 
   1   2   9      138.28      129.71      3.30 o 
   2   2   9       82.56       77.99      2.71 o 
   3   2   9       66.43       61.66      2.28 o 
   4   2   9        2.02        3.38      0.65 o 
   5   2   9        3.42        3.51      0.76 o 
 -10   3   9        5.95        3.56      2.00 o 
  -9   3   9       18.47       19.49      2.75 o 
  -8   3   9       19.47       18.68      2.42 o 
  -7   3   9       87.28       96.48      5.52 o 
  -6   3   9       19.08       16.57      2.11 o 
  -5   3   9        3.52        3.58      1.29 o 
  -4   3   9        6.66        4.37      1.00 o 
  -3   3   9      148.43      150.75      4.19 o 
  -2   3   9      229.76      203.29      5.18 o 
  -1   3   9       29.25       31.99      1.94 o 
   0   3   9      122.51      115.25      3.96 o 
   1   3   9       31.94       31.57      1.32 o 
   2   3   9       11.43       12.22      0.92 o 
   3   3   9       55.03       56.65      1.95 o 
   4   3   9        8.70        9.43      0.76 o 
   5   3   9       16.67       19.12      1.19 o 
 -10   4   9        3.28        2.56      1.79 o 
  -9   4   9       16.68       18.20      2.64 o 
  -8   4   9       60.30       71.04      8.12 o 
  -7   4   9        3.64        2.34      2.68 o 
  -6   4   9      127.14      128.87      5.31 o 
  -5   4   9        6.01        6.48      1.51 o 
  -4   4   9       14.11       14.07      1.41 o 
  -3   4   9       80.62       79.64      2.80 o 
  -2   4   9       30.26       29.19      1.67 o 
  -1   4   9      192.00      191.78      5.96 o 
   0   4   9       65.54       63.44      2.65 o 
   1   4   9       36.81       38.63      2.45 o 
   2   4   9       16.87       17.94      1.69 o 
   3   4   9       13.84       13.36      0.76 o 
   4   4   9       33.37       33.72      1.69 o 
   5   4   9       14.89       17.33      1.69 o 
 -10   5   9       28.83       30.36      3.46 o 
  -9   5   9       13.39       13.37      3.99 o 
  -8   5   9        9.05       10.10      2.22 o 
  -7   5   9       11.91       12.89      2.76 o 
  -6   5   9       45.70       38.89      5.75 o 
  -5   5   9       78.90       77.69      7.81 o 
  -4   5   9       65.17       63.20      2.24 o 
  -3   5   9      113.66      106.48      3.42 o 
  -2   5   9       20.81       23.93      1.59 o 
  -1   5   9       67.52       64.06      2.84 o 
   0   5   9        8.71        8.14      1.03 o 
   1   5   9       51.02       51.66      2.91 o 
   2   5   9       56.90       57.53      2.00 o 
  -9   6   9       30.63       31.05      3.40 o 
  -8   6   9        0.13        0.38      1.57 o 
  -7   6   9        1.55        1.07      1.46 o 
  -6   6   9       48.74       45.52      3.46 o 
  -5   6   9        1.04        0.01      1.53 o 
  -4   6   9        8.52        9.88      1.14 o 
  -3   6   9       40.55       35.28      2.74 o 
  -2   6   9        0.19        0.23      0.65 o 
  -1   6   9       89.60       90.94      3.24 o 
   0   6   9       37.70       34.84      1.99 o 
   1   6   9       46.94       47.83      2.76 o 
   2   6   9       19.56       17.78      1.53 o 
   3   6   9       18.01       17.05      0.77 o 
  -9   7   9       15.00       17.00      4.68 o 
  -8   7   9        9.52        7.41      2.05 o 
  -7   7   9       37.89       40.50      3.56 o 
  -6   7   9       25.40       22.24      2.55 o 
  -5   7   9        1.35        2.76      1.41 o 
  -4   7   9       30.90       29.13      4.01 o 
  -3   7   9        1.73        0.41      0.67 o 
  -2   7   9       82.57       84.93      2.56 o 
  -1   7   9        9.09        8.92      1.06 o 
   0   7   9       77.35       75.09      3.13 o 
   1   7   9       16.05       14.56      1.69 o 
   2   7   9        8.81        9.50      1.23 o 
   3   7   9       18.08       18.09      1.38 o 
  -9   8   9       11.48       19.40      4.45 o 
  -8   8   9        8.64        5.37      4.22 o 
  -7   8   9        4.87        4.82      1.83 o 
  -6   8   9       42.49       36.05      3.30 o 
  -5   8   9       27.07       23.02      2.49 o 
  -4   8   9       13.93       13.26      2.00 o 
  -3   8   9        8.70        7.39      1.92 o 
  -2   8   9        4.55        4.77      0.97 o 
  -1   8   9       20.72       23.28      1.36 o 
   0   8   9       40.27       38.96      3.15 o 
   1   8   9      103.97      104.38      5.06 o 
   2   8   9       35.24       35.87      2.45 o 
   3   8   9       13.48       12.42      1.38 o 
   4   8   9        7.08        8.12      0.92 o 
  -8   9   9        8.51       13.27      2.99 o 
  -7   9   9        4.94        0.66      2.68 o 
  -6   9   9        1.85        2.97      1.72 o 
  -5   9   9       32.15       36.68      3.25 o 
  -4   9   9       20.03       23.13      3.68 o 
  -3   9   9       25.94       25.61      1.64 o 
  -2   9   9        1.79        1.12      0.68 o 
  -1   9   9        1.89        1.45      0.69 o 
   0   9   9       31.11       29.90      1.95 o 
   1   9   9       37.56       39.79      2.06 o 
   2   9   9       74.12       71.16      2.71 o 
   3   9   9       12.82       12.90      2.30 o 
  -8  10   9        6.97       15.30      3.76 o 
  -7  10   9        4.70        6.22      2.16 o 
  -6  10   9        6.42        4.40      4.68 o 
  -5  10   9        1.38       -1.23      2.76 o 
  -4  10   9        1.93        4.06      1.66 o 
  -3  10   9       34.13       37.78      3.20 o 
  -2  10   9        0.93        1.47      0.84 o 
  -1  10   9       61.54       65.69      2.37 o 
   0  10   9        4.66        6.23      0.96 o 
   1  10   9       11.34       11.97      1.35 o 
   2  10   9        6.91        7.42      1.99 o 
   3  10   9       17.27       18.83      1.41 o 
  -7  11   9        1.53       -0.62      1.69 o 
  -6  11   9        0.61       -1.31      1.68 o 
  -5  11   9       16.01       17.94      2.65 o 
  -4  11   9       13.31       11.70      2.20 o 
  -3  11   9       24.52       26.57      2.81 o 
  -2  11   9       83.67       87.27      2.93 o 
  -1  11   9       14.52       14.64      1.31 o 
   0  11   9       27.67       27.94      2.22 o 
   1  11   9        4.29        1.46      0.87 o 
   2  11   9       12.41       12.59      1.41 o 
  -6  12   9       11.45        9.89      2.49 o 
  -5  12   9       28.92       30.30      4.22 o 
  -4  12   9       28.65       32.52      3.36 o 
  -3  12   9        8.77       11.66      2.27 o 
  -2  12   9        1.57        2.02      1.55 o 
  -1  12   9        7.65        9.67      1.20 o 
   0  12   9        9.89        6.32      1.35 o 
   1  12   9       12.59       12.63      1.57 o 
  -5  13   9        7.42        6.97      2.28 o 
  -4  13   9        8.61        9.88      2.44 o 
  -3  13   9        5.27       10.28      2.28 o 
  -2  13   9       12.58       15.04      2.84 o 
  -1  13   9        2.21        2.19      3.37 o 
   0  13   9       36.31       42.24      2.93 o 
  -5 -12  10        0.10        2.15      2.76 o 
  -4 -12  10        5.74       10.27      3.37 o 
  -3 -12  10        5.33        8.12      3.07 o 
  -2 -12  10       28.65       31.89      4.91 o 
  -1 -12  10        9.06        6.90      2.91 o 
  -6 -11  10        1.01        1.99      2.76 o 
  -5 -11  10        0.82        1.99      2.45 o 
  -4 -11  10        8.97       16.56      3.68 o 
  -3 -11  10       13.92       12.57      3.37 o 
  -2 -11  10        7.60        1.69      2.45 o 
  -1 -11  10        3.33        0.46      2.30 o 
   0 -11  10       10.91       15.02      3.53 o 
  -7 -10  10        1.00        1.38      2.45 o 
  -6 -10  10       22.76       18.55      3.83 o 
  -5 -10  10       37.73       31.73      4.75 o 
  -4 -10  10        5.51        2.76      2.30 o 
  -3 -10  10        7.25        2.61      2.45 o 
  -2 -10  10        1.57        1.38      2.30 o 
  -1 -10  10       21.31       23.76      4.14 o 
   0 -10  10       14.02       17.17      3.68 o 
   1 -10  10        6.08        8.12      3.07 o 
  -8  -9  10        7.57       12.57      3.37 o 
  -7  -9  10        4.44        1.53      2.45 o 
  -6  -9  10       11.66       12.57      3.37 o 
  -5  -9  10       27.07       38.78      5.06 o 
  -4  -9  10        7.15        4.75      2.61 o 
  -3  -9  10       24.79       25.75      3.99 o 
  -2  -9  10        3.70        6.74      2.76 o 
  -1  -9  10       59.58       61.62      5.98 o 
   0  -9  10       26.82       28.21      4.14 o 
   1  -9  10       24.02       26.98      4.29 o 
   2  -9  10        0.63        1.84      2.45 o 
  -8  -8  10        2.69        3.07      2.61 o 
  -7  -8  10        9.90       11.04      3.07 o 
  -6  -8  10        8.87        9.20      3.07 o 
  -5  -8  10        7.66        8.58      2.76 o 
  -4  -8  10       29.19       32.81      4.45 o 
  -3  -8  10       23.31       26.67      3.99 o 
  -2  -8  10       24.37       25.75      3.83 o 
  -1  -8  10       12.33       15.02      3.07 o 
   0  -8  10       16.80       13.49      3.22 o 
   1  -8  10        3.86        7.05      2.76 o 
   2  -8  10        9.58        9.66      2.91 o 
  -9  -7  10       14.86       20.15      4.98 o 
  -8  -7  10        1.76        0.82      1.51 o 
  -7  -7  10        4.68        5.06      2.45 o 
  -6  -7  10       34.34       34.03      4.60 o 
  -5  -7  10        3.34        2.15      2.15 o 
  -4  -7  10       70.07       78.93      5.83 o 
  -3  -7  10       16.37       11.50      2.91 o 
  -2  -7  10       33.38       32.50      4.14 o 
  -1  -7  10        7.59        1.07      1.84 o 
   0  -7  10        4.25        4.14      2.30 o 
   1  -7  10       14.48       16.56      3.07 o 
   2  -7  10       25.27       31.43      4.14 o 
   3  -7  10       46.19       47.06      5.06 o 
  -9  -6  10        1.17        0.59      1.68 o 
  -8  -6  10       12.75       12.24      2.27 o 
  -7  -6  10       31.53       31.87      2.92 o 
  -6  -6  10        0.87        3.22      2.15 o 
  -5  -6  10       19.65       20.08      3.37 o 
  -4  -6  10        7.98        7.51      2.30 o 
  -3  -6  10        7.80        6.13      2.15 o 
  -2  -6  10       33.25       40.47      4.29 o 
  -1  -6  10        5.33        6.59      2.30 o 
   0  -6  10       60.66       60.86      4.91 o 
   1  -6  10       31.99       32.81      3.99 o 
   2  -6  10       60.87       66.38      5.06 o 
   3  -6  10        2.62       -0.77      1.84 o 
  -9  -5  10        1.20        0.19      1.53 o 
  -8  -5  10       24.22       30.27      3.09 o 
  -7  -5  10       17.67       22.01      2.49 o 
  -6  -5  10       53.98       52.07      3.24 o 
  -5  -5  10       47.07       45.99      4.75 o 
  -4  -5  10       21.59       19.93      3.37 o 
  -3  -5  10       99.09       98.55      6.13 o 
  -2  -5  10        9.49        7.20      2.30 o 
  -1  -5  10      162.15      155.89      8.12 o 
   0  -5  10       69.32       63.61      3.47 o 
   1  -5  10       22.64       22.12      1.80 o 
   2  -5  10        1.82        0.38      0.86 o 
   3  -5  10        1.91        1.66      1.03 o 
  -9  -4  10        2.34        1.72      1.72 o 
  -8  -4  10        3.13        4.05      1.69 o 
  -7  -4  10       22.74       22.24      2.55 o 
  -6  -4  10        5.38        7.60      1.66 o 
  -5  -4  10       52.55       54.11      5.21 o 
  -4  -4  10       13.04        9.81      2.45 o 
  -3  -4  10       16.40       15.33      2.91 o 
  -2  -4  10       80.22       69.90      5.06 o 
  -1  -4  10       50.70       52.34      2.48 o 
   0  -4  10       62.85       70.83      2.77 o 
   1  -4  10       49.65       51.41      2.44 o 
   2  -4  10      106.02      113.33      3.68 o 
   3  -4  10        1.82        2.27      0.97 o 
   4  -4  10       24.40       29.54      2.49 o 
 -10  -3  10        0.08        0.51      1.68 o 
  -9  -3  10        5.55        1.29      3.91 o 
  -8  -3  10        2.09        2.24      2.07 o 
  -7  -3  10       22.98       20.83      4.06 o 
  -6  -3  10       60.71       63.98      3.38 o 
  -5  -3  10        0.61        0.98      1.07 o 
  -4  -3  10      176.68      176.73      8.89 o 
  -3  -3  10       70.48       72.97      5.06 o 
  -2  -3  10      116.35      109.30      4.44 o 
  -1  -3  10       13.72       14.24      1.36 o 
   0  -3  10       57.49       61.58      2.51 o 
   1  -3  10       71.59       73.50      2.71 o 
   2  -3  10        1.89        3.25      1.37 o 
   3  -3  10       35.17       35.51      2.09 o 
   4  -3  10        3.54        3.74      2.30 o 
 -10  -2  10        5.83        4.33      1.99 o 
  -9  -2  10       16.44       19.49      2.76 o 
  -8  -2  10        7.74        9.70      2.00 o 
  -7  -2  10       49.78       57.45      3.67 o 
  -6  -2  10       62.49       66.16      3.56 o 
  -5  -2  10        5.63        7.54      1.47 o 
  -4  -2  10        3.59       -0.46      1.53 o 
  -3  -2  10       44.31       39.24      4.14 o 
  -2  -2  10       51.16       53.10      2.87 o 
  -1  -2  10       20.77       22.30      1.68 o 
   0  -2  10      141.55      152.31      4.22 o 
   1  -2  10       39.45       46.11      2.15 o 
   2  -2  10        5.74        6.74      1.05 o 
   3  -2  10        2.32        2.99      0.98 o 
   4  -2  10        9.00       10.54      1.46 o 
 -10  -1  10        8.35       10.30      2.42 o 
  -9  -1  10       21.85       24.84      2.98 o 
  -8  -1  10       18.49       20.70      3.76 o 
  -7  -1  10       70.76       79.55      6.35 o 
  -6  -1  10        7.49        7.69      3.30 o 
  -5  -1  10        0.06       -1.32      1.46 o 
  -4  -1  10      136.81      137.21      7.51 o 
  -3  -1  10       56.81       55.19      5.52 o 
  -2  -1  10        5.59        5.97      1.29 o 
  -1  -1  10      139.05      141.80      4.93 o 
   0  -1  10       35.06       33.50      2.04 o 
   1  -1  10       39.40       39.54      1.94 o 
   2  -1  10        8.19        5.95      0.97 o 
   3  -1  10       66.74       74.94      3.20 o 
   4  -1  10       29.52       27.76      3.07 o 
 -10   0  10        7.82       11.30      2.42 o 
  -9   0  10        1.09        1.27      1.92 o 
  -8   0  10        7.10        4.28      1.79 o 
  -7   0  10        4.86        2.66      1.55 o 
  -6   0  10       31.67       33.56      4.45 o 
  -5   0  10       66.35       74.20      5.51 o 
  -4   0  10       41.65       45.43      2.69 o 
  -3   0  10      200.14      218.81     14.10 o 
  -2   0  10        0.10        0.48      0.85 o 
  -1   0  10       16.08       14.15      1.63 o 
   0   0  10       19.10       16.53      1.32 o 
   1   0  10       19.13       18.86      1.32 o 
   2   0  10      167.52      177.77      5.58 o 
   3   0  10       17.96       25.07      1.84 o 
   4   0  10        0.75        0.78      0.81 o 
 -10   1  10        8.36        9.59      2.33 o 
  -9   1  10       21.37       22.53      2.98 o 
  -8   1  10       19.70       19.80      2.60 o 
  -7   1  10       72.73       77.32      4.82 o 
  -6   1  10        6.61        6.84      1.57 o 
  -5   1  10        0.06       -0.92      0.92 o 
  -4   1  10      135.70      140.42      4.95 o 
  -3   1  10       53.38       52.50      2.93 o 
  -2   1  10        6.19        5.32      1.18 o 
  -1   1  10      136.48      134.51      4.77 o 
   0   1  10       32.64       32.19      1.81 o 
   1   1  10       38.68       38.76      2.82 o 
   2   1  10        8.16        7.76      2.68 o 
   3   1  10       66.52       70.34      2.87 o 
   4   1  10       28.91       27.14      1.84 o 
 -10   2  10        5.76        8.95      2.33 o 
  -9   2  10       16.42       22.14      6.74 o 
  -8   2  10        8.13       10.10      3.07 o 
  -7   2  10       48.62       49.16      3.68 o 
  -6   2  10       61.99       68.45      3.68 o 
  -5   2  10        6.03        7.68      1.52 o 
  -4   2  10        3.36        3.26      1.04 o 
  -3   2  10       45.17       46.38      2.70 o 
  -2   2  10       46.72       46.76      2.60 o 
  -1   2  10       22.99       28.36      2.05 o 
   0   2  10      141.22      138.13      4.77 o 
   1   2  10       39.05       41.72      2.06 o 
   2   2  10        6.03        7.26      0.98 o 
   3   2  10        2.62        2.15      0.76 o 
   4   2  10        8.99        7.90      1.03 o 
 -10   3  10        0.09       -0.77      1.73 o 
  -9   3  10        5.46        4.30      1.88 o 
  -8   3  10        2.04        1.57      1.62 o 
  -7   3  10       23.40       20.14      2.49 o 
  -6   3  10       59.11       62.07      3.52 o 
  -5   3  10        0.62        1.53      1.38 o 
  -4   3  10      176.24      175.05      5.00 o 
  -3   3  10       70.51       72.09      2.70 o 
  -2   3  10      119.13      110.50      4.28 o 
  -1   3  10       12.94       15.80      1.62 o 
   0   3  10       58.92       60.06      2.71 o 
   1   3  10       73.16       74.05      2.82 o 
   2   3  10        2.05        2.32      1.00 o 
   3   3  10       35.58       36.69      1.73 o 
   4   3  10        3.81        5.45      0.76 o 
  -9   4  10        2.32        1.70      1.72 o 
  -8   4  10        3.41        2.45      1.63 o 
  -7   4  10       23.02       20.39      2.65 o 
  -6   4  10        4.98        5.07      1.57 o 
  -5   4  10       50.37       49.27      3.36 o 
  -4   4  10       12.84       11.44      1.45 o 
  -3   4  10       16.87       19.59      2.59 o 
  -2   4  10       80.94       80.73      4.44 o 
  -1   4  10       49.62       48.25      2.55 o 
   0   4  10       64.36       67.43      2.87 o 
   1   4  10       48.33       45.53      3.07 o 
   2   4  10      103.76      106.31      3.76 o 
   3   4  10        2.01        1.86      0.61 o 
   4   4  10       23.61       27.56      1.84 o 
  -9   5  10        1.13       -0.96      3.14 o 
  -8   5  10       24.97       26.09      5.37 o 
  -7   5  10       18.47       17.66      2.55 o 
  -6   5  10       53.20       51.29      3.68 o 
  -5   5  10       46.30       46.56      4.83 o 
  -4   5  10       22.02       25.51      2.42 o 
  -3   5  10       98.07      100.56      3.35 o 
  -2   5  10       10.21        9.77      1.44 o 
  -1   5  10      165.37      154.67      5.20 o 
   0   5  10       70.85       73.19      2.98 o 
   1   5  10       22.80       22.38      2.15 o 
   2   5  10        1.74        2.30      0.92 o 
   3   5  10        1.78        2.81      0.59 o 
  -9   6  10        1.27        1.45      2.45 o 
  -8   6  10       12.73       11.96      2.38 o 
  -7   6  10       31.19       35.02      3.30 o 
  -6   6  10        0.80        0.01      1.22 o 
  -5   6  10       20.52       15.94      2.22 o 
  -4   6  10        7.96       11.08      1.79 o 
  -3   6  10        6.97        6.58      1.10 o 
  -2   6  10       32.30       42.38      2.64 o 
  -1   6  10        4.77        4.79      1.23 o 
   0   6  10       60.35       61.62      3.83 o 
   1   6  10       31.90       28.97      2.45 o 
   2   6  10       61.11       57.79      3.22 o 
   3   6  10        2.64        2.30      0.77 o 
  -9   7  10       14.85       21.04      3.08 o 
  -8   7  10        1.82       -0.86      2.22 o 
  -7   7  10        4.76        6.16      2.00 o 
  -6   7  10       34.72       33.50      3.14 o 
  -5   7  10        3.51        3.88      2.53 o 
  -4   7  10       71.13       74.52      3.90 o 
  -3   7  10       15.96       14.16      1.26 o 
  -2   7  10       32.01       31.79      1.96 o 
  -1   7  10        7.56        7.93      1.29 o 
   0   7  10        4.82        3.83      1.38 o 
   1   7  10       15.05       13.34      1.84 o 
   2   7  10       25.20       26.21      2.15 o 
   3   7  10       46.64       46.14      2.61 o 
  -8   8  10        2.60        2.47      1.84 o 
  -7   8  10        9.96       11.96      2.38 o 
  -6   8  10        9.07       14.89      2.68 o 
  -5   8  10        7.31        6.02      1.83 o 
  -4   8  10       30.18       28.16      2.76 o 
  -3   8  10       22.97       27.57      1.72 o 
  -2   8  10       25.12       28.43      1.97 o 
  -1   8  10       12.18       12.56      1.41 o 
   0   8  10       17.04       13.21      1.41 o 
   1   8  10        4.10        4.91      1.38 o 
   2   8  10        9.38        7.66      1.38 o 
  -8   9  10        7.22       10.41      2.46 o 
  -7   9  10        4.40        1.12      1.62 o 
  -6   9  10       11.71       14.86      2.60 o 
  -5   9  10       26.77       34.42      3.30 o 
  -4   9  10        6.84        7.15      1.83 o 
  -3   9  10       25.25       26.12      4.03 o 
  -2   9  10        3.62        1.95      1.18 o 
  -1   9  10       59.84       66.55      2.68 o 
   0   9  10       27.43       24.92      2.00 o 
   1   9  10       23.74       26.60      1.89 o 
   2   9  10        0.63        1.58      0.70 o 
  -7  10  10        1.15        0.34      1.83 o 
  -6  10  10       22.50       27.49      3.14 o 
  -5  10  10       36.52       30.52      3.22 o 
  -4  10  10        5.31        5.55      1.79 o 
  -3  10  10        8.08        7.73      1.89 o 
  -2  10  10        1.41        4.12      1.00 o 
  -1  10  10       20.94       24.84      1.85 o 
   0  10  10       13.15       13.22      1.76 o 
   1  10  10        6.04        5.71      1.99 o 
  -6  11  10        1.01        0.79      1.80 o 
  -5  11  10        0.73        0.77      1.63 o 
  -4  11  10        9.38       10.28      3.91 o 
  -3  11  10       14.05       13.55      2.28 o 
  -2  11  10        7.70        9.13      3.45 o 
  -1  11  10        3.70        3.67      0.99 o 
   0  11  10       11.20       11.60      1.63 o 
  -5  12  10        0.09        0.10      1.69 o 
  -4  12  10        5.54       10.81      2.33 o 
  -3  12  10        5.62        6.79      2.45 o 
  -2  12  10       29.03       34.34      4.60 o 
  -1  12  10        9.36        8.43      1.36 o 
  -4 -11  11        0.54       -0.31      2.30 o 
  -3 -11  11        7.80        9.96      3.53 o 
  -6 -10  11        1.03        1.38      2.45 o 
  -5 -10  11        1.20        0.92      2.61 o 
  -4 -10  11        5.32        6.44      2.91 o 
  -3 -10  11       10.28        6.90      3.07 o 
  -2 -10  11       10.66       11.04      3.07 o 
  -1 -10  11       33.01       38.78      5.21 o 
  -7  -9  11        2.32        5.52      3.07 o 
  -6  -9  11        1.73        3.37      2.61 o 
  -5  -9  11       26.38       24.99      4.29 o 
  -4  -9  11        1.13       -1.69      2.15 o 
  -3  -9  11       13.77       16.71      3.68 o 
  -2  -9  11        1.18       -0.15      1.99 o 
  -1  -9  11       13.69       16.71      3.53 o 
   0  -9  11        1.69        3.07      2.61 o 
  -7  -8  11        0.34        1.84      2.45 o 
  -6  -8  11       44.26       36.18      4.91 o 
  -5  -8  11       11.45       13.34      3.37 o 
  -4  -8  11        8.60        7.20      2.76 o 
  -3  -8  11        0.96        5.06      2.45 o 
  -2  -8  11        2.58        1.84      2.15 o 
  -1  -8  11        4.71        4.75      2.61 o 
   0  -8  11       18.35       20.23      3.68 o 
   1  -8  11       39.70       39.86      5.06 o 
  -8  -7  11        9.58       12.57      3.68 o 
  -7  -7  11       20.84       22.84      4.14 o 
  -6  -7  11       22.99       31.27      4.60 o 
  -5  -7  11        0.87        0.15      1.84 o 
  -4  -7  11        3.35        7.20      2.76 o 
  -3  -7  11        6.03        5.83      2.61 o 
  -2  -7  11       75.94       73.89      5.98 o 
  -1  -7  11       57.65       65.30      5.98 o 
   0  -7  11       42.92       39.09      4.75 o 
   1  -7  11       22.54       26.83      4.14 o 
  -8  -6  11       12.23       10.88      3.37 o 
  -7  -6  11        7.29       10.58      3.22 o 
  -6  -6  11       25.73       28.05      4.14 o 
  -5  -6  11       25.29       28.21      4.14 o 
  -4  -6  11       24.56       23.15      3.83 o 
  -3  -6  11       13.92       14.56      3.07 o 
  -2  -6  11        0.58        0.61      1.99 o 
  -1  -6  11       24.54       24.83      3.83 o 
   0  -6  11        4.73        7.51      2.61 o 
   1  -6  11       21.08       21.31      3.68 o 
   2  -6  11        3.06        1.23      2.30 o 
  -9  -5  11        0.27        0.06      1.68 o 
  -8  -5  11        8.76        6.91      3.30 o 
  -7  -5  11        7.87        9.35      3.07 o 
  -6  -5  11        2.79        1.53      2.15 o 
  -5  -5  11       18.95       19.01      3.53 o 
  -4  -5  11        8.00        7.66      2.45 o 
  -3  -5  11       23.91       19.62      3.22 o 
  -2  -5  11        4.21        7.66      2.45 o 
  -1  -5  11        3.46        2.61      1.84 o 
   0  -5  11        7.80        3.83      2.15 o 
   1  -5  11        9.65       13.49      2.91 o 
   2  -5  11       45.26       54.88      5.37 o 
  -9  -4  11       12.89       12.41      2.42 o 
  -8  -4  11        4.05        5.49      1.88 o 
  -7  -4  11       14.35       15.48      3.37 o 
  -6  -4  11       17.97       17.48      3.53 o 
  -5  -4  11       21.23       28.51      4.14 o 
  -4  -4  11       11.25       12.11      2.76 o 
  -3  -4  11       12.88       12.26      2.76 o 
  -2  -4  11       34.16       31.58      3.99 o 
  -1  -4  11       46.15       38.78      4.29 o 
   0  -4  11        9.33       14.01      1.84 o 
   1  -4  11       20.86       24.21      1.90 o 
   2  -4  11       11.24       13.29      3.01 o 
  -9  -3  11        4.54        4.73      2.00 o 
  -8  -3  11       19.97       22.06      2.70 o 
  -7  -3  11       26.15       30.02      2.90 o 
  -6  -3  11       23.02       23.61      3.83 o 
  -5  -3  11       12.12       12.42      2.91 o 
  -4  -3  11        0.96       -0.15      1.84 o 
  -3  -3  11        7.56        7.66      2.30 o 
  -2  -3  11       20.57       19.01      3.22 o 
  -1  -3  11       14.19       15.06      1.53 o 
   0  -3  11       25.89       30.47      2.52 o 
   1  -3  11       10.59       10.77      1.35 o 
   2  -3  11       26.35       28.83      2.00 o 
   3  -3  11        7.23        9.53      1.57 o 
  -9  -2  11        0.87        1.53      1.73 o 
  -8  -2  11        6.96        6.46      1.94 o 
  -7  -2  11        5.92        3.56      1.62 o 
  -6  -2  11       30.48       31.43      4.29 o 
  -5  -2  11       10.73        8.58      2.61 o 
  -4  -2  11       64.83       65.92      5.21 o 
  -3  -2  11       33.98       37.10      4.14 o 
  -2  -2  11       47.98       52.11      4.22 o 
  -1  -2  11        5.57        7.55      1.51 o 
   0  -2  11       24.18       23.34      1.80 o 
   1  -2  11      121.18      129.71      3.95 o 
   2  -2  11       14.09       16.40      1.53 o 
   3  -2  11       37.85       37.68      7.13 o 
  -9  -1  11        7.12        8.51      2.17 o 
  -8  -1  11        5.99        2.52      1.79 o 
  -7  -1  11       25.09       28.92      2.92 o 
  -6  -1  11       11.64       12.95      1.99 o 
  -5  -1  11      126.30      124.92      7.66 o 
  -4  -1  11       95.42       91.50      6.29 o 
  -3  -1  11       24.63       21.77      3.22 o 
  -2  -1  11       25.97       28.97      2.38 o 
  -1  -1  11       48.87       44.24      5.83 o 
   0  -1  11       58.06       61.00      2.54 o 
   1  -1  11       36.86       38.62      2.42 o 
   2  -1  11       21.64       23.54      5.14 o 
   3  -1  11        4.93        2.19      1.03 o 
  -9   0  11        0.05       -1.57      1.57 o 
  -8   0  11       83.70       92.44      5.67 o 
  -7   0  11      100.65       98.87      4.71 o 
  -6   0  11        0.06        0.00      1.28 o 
  -5   0  11      132.02      139.94      8.12 o 
  -4   0  11       27.33       33.88      4.29 o 
  -3   0  11       55.29       53.20      3.34 o 
  -2   0  11       21.14       22.82      2.22 o 
  -1   0  11      136.58      154.51      5.53 o 
   0   0  11       51.20       52.10      2.27 o 
   1   0  11       14.50       16.68      1.38 o 
   2   0  11        1.82        3.60      1.03 o 
   3   0  11       12.15        9.96      1.35 o 
  -9   1  11        6.86        7.93      2.20 o 
  -8   1  11        5.53        5.21      1.94 o 
  -7   1  11       25.40       22.15      2.64 o 
  -6   1  11       11.00       13.24      2.06 o 
  -5   1  11      125.96      130.60      5.06 o 
  -4   1  11       95.51       99.32      6.29 o 
  -3   1  11       27.05       26.39      2.44 o 
  -2   1  11       24.85       23.06      2.22 o 
  -1   1  11       49.11       46.24      2.65 o 
   0   1  11       58.64       64.31      3.04 o 
   1   1  11       35.83       38.06      3.14 o 
   2   1  11       22.09       19.55      1.73 o 
   3   1  11        5.02        7.40      1.76 o 
  -9   2  11        0.71        0.20      1.55 o 
  -8   2  11        7.10        1.31      1.69 o 
  -7   2  11        6.08        4.52      1.66 o 
  -6   2  11       30.01       34.20      2.97 o 
  -5   2  11       10.97       10.57      1.69 o 
  -4   2  11       65.29       62.24      5.06 o 
  -3   2  11       35.22       37.56      2.87 o 
  -2   2  11       49.18       45.24      5.67 o 
  -1   2  11        5.54        4.89      1.18 o 
   0   2  11       23.30       26.48      2.11 o 
   1   2  11      121.14      126.07      6.21 o 
   2   2  11       14.26       13.39      1.92 o 
   3   2  11       37.55       39.22      2.11 o 
  -9   3  11        4.79        3.98      2.00 o 
  -8   3  11       20.46       17.14      2.59 o 
  -7   3  11       26.13       27.17      3.76 o 
  -6   3  11       23.36       30.28      2.86 o 
  -5   3  11       11.43       10.86      1.83 o 
  -4   3  11        0.88        3.83      1.99 o 
  -3   3  11        7.68       10.83      1.68 o 
  -2   3  11       21.70       25.39      2.20 o 
  -1   3  11       15.83       18.46      2.61 o 
   0   3  11       26.21       22.15      1.89 o 
   1   3  11       10.75        7.82      1.69 o 
   2   3  11       26.15       29.33      2.30 o 
   3   3  11        6.74        9.16      1.30 o 
  -9   4  11       13.01       14.47      5.52 o 
  -8   4  11        4.06        4.37      1.84 o 
  -7   4  11       14.16       15.07      2.42 o 
  -6   4  11       18.07       17.37      2.27 o 
  -5   4  11       21.39       24.68      2.53 o 
  -4   4  11       11.20        7.82      2.45 o 
  -3   4  11       13.89       15.99      1.94 o 
  -2   4  11       35.59       32.42      2.55 o 
  -1   4  11       44.32       38.21      2.59 o 
   0   4  11        9.70        7.20      1.69 o 
   1   4  11       21.50       19.32      2.30 o 
   2   4  11       11.31       14.56      1.99 o 
  -9   5  11        0.27       -0.88      1.72 o 
  -8   5  11        8.70        8.99      2.38 o 
  -7   5  11        7.77        6.90      2.00 o 
  -6   5  11        2.65        0.26      1.61 o 
  -5   5  11       19.51       17.84      3.68 o 
  -4   5  11        7.81       13.19      1.83 o 
  -3   5  11       23.18       24.42      2.31 o 
  -2   5  11        4.36        3.73      1.29 o 
  -1   5  11        3.59        1.81      1.00 o 
   0   5  11        7.91        6.29      1.69 o 
   1   5  11       10.01       11.34      1.99 o 
   2   5  11       45.26       47.83      3.22 o 
  -8   6  11       12.31        8.49      2.36 o 
  -7   6  11        7.22        5.98      2.84 o 
  -6   6  11       25.56       27.57      3.14 o 
  -5   6  11       25.58       32.19      2.97 o 
  -4   6  11       25.42       29.10      2.65 o 
  -3   6  11       12.86       17.85      4.45 o 
  -2   6  11        0.38        1.30      1.15 o 
  -1   6  11       25.34       22.94      2.10 o 
   0   6  11        4.41        8.74      1.84 o 
   1   6  11       20.65       19.47      2.45 o 
   2   6  11        2.94        3.22      1.23 o 
  -8   7  11        9.63        8.40      2.44 o 
  -7   7  11       20.52       28.03      7.43 o 
  -6   7  11       22.27       20.10      2.71 o 
  -5   7  11        0.97       -0.61      1.41 o 
  -4   7  11        3.31        5.49      1.92 o 
  -3   7  11        5.99        6.99      1.22 o 
  -2   7  11       75.72       79.57      3.79 o 
  -1   7  11       57.51       63.04      4.60 o 
   0   7  11       42.21       43.38      3.83 o 
   1   7  11       21.72       22.84      2.61 o 
  -7   8  11        0.42        0.52      1.72 o 
  -6   8  11       44.60       39.57      3.63 o 
  -5   8  11       11.06       10.94      2.16 o 
  -4   8  11        8.41        7.67      2.30 o 
  -3   8  11        0.83        2.15      1.99 o 
  -2   8  11        2.53        3.83      1.03 o 
  -1   8  11        4.26        3.35      0.94 o 
   0   8  11       17.78       19.68      1.73 o 
   1   8  11       38.79       45.38      3.53 o 
  -7   9  11        2.26        0.93      2.38 o 
  -6   9  11        1.78       -0.24      1.68 o 
  -5   9  11       25.67       28.35      3.09 o 
  -4   9  11        1.02       -0.56      1.46 o 
  -3   9  11       13.84       19.62      3.37 o 
  -2   9  11        0.95        0.68      0.88 o 
  -1   9  11       14.08       17.39      1.89 o 
   0   9  11        1.57        1.88      1.84 o 
  -6  10  11        0.92       -0.79      1.92 o 
  -5  10  11        1.30        1.13      1.92 o 
  -4  10  11        5.20        4.13      4.29 o 
  -3  10  11       10.89        7.20      2.76 o 
  -2  10  11       11.01        9.65      1.77 o 
  -1  10  11       33.76       38.61      2.82 o 
  -4  11  11        0.55       -0.77      1.63 o 
  -3  11  11        8.03       16.10      3.53 o 
  -4  -9  12        1.53        3.99      2.61 o 
  -3  -9  12        6.44       12.57      3.37 o 
  -6  -8  12        4.86        6.59      3.07 o 
  -5  -8  12        3.12        4.45      2.76 o 
  -4  -8  12        3.19       -1.07      2.30 o 
  -3  -8  12        7.14        9.20      3.07 o 
  -2  -8  12       11.63       15.94      3.68 o 
  -1  -8  12       22.04       21.31      3.99 o 
  -6  -7  12       15.04       19.32      3.99 o 
  -5  -7  12       10.10       12.42      3.37 o 
  -4  -7  12       24.63       24.53      4.14 o 
  -3  -7  12       17.23       21.00      3.99 o 
  -2  -7  12        0.67        4.60      2.45 o 
  -1  -7  12        4.20        3.68      2.45 o 
   0  -7  12        0.77       -1.69      2.15 o 
  -7  -6  12       14.20       15.18      3.68 o 
  -6  -6  12       30.20       30.97      4.75 o 
  -5  -6  12       28.87       28.21      4.29 o 
  -4  -6  12       15.31       13.03      3.22 o 
  -3  -6  12       14.41       11.50      3.07 o 
  -2  -6  12        1.91        4.91      2.45 o 
  -1  -6  12        2.92        1.38      2.15 o 
   0  -6  12       18.73       26.52      4.14 o 
  -8  -5  12        5.36        3.22      2.76 o 
  -7  -5  12       37.80       38.17      5.37 o 
  -6  -5  12        6.67        8.12      2.91 o 
  -5  -5  12        6.60        9.04      2.91 o 
  -4  -5  12        5.16        3.99      2.30 o 
  -3  -5  12        5.48        4.91      2.45 o 
  -2  -5  12       19.15       17.78      3.53 o 
  -1  -5  12       69.77       67.45      5.67 o 
   0  -5  12       56.80       63.31      5.98 o 
   1  -5  12        2.15        2.76      2.30 o 
  -8  -4  12       23.05       24.83      4.60 o 
  -7  -4  12        3.91        3.68      2.61 o 
  -6  -4  12       13.95       12.57      3.37 o 
  -5  -4  12       60.94       65.15      6.29 o 
  -4  -4  12        8.46        5.37      2.45 o 
  -3  -4  12       33.87       32.81      4.45 o 
  -2  -4  12       40.64       47.21      5.06 o 
  -1  -4  12        4.31        5.67      2.45 o 
   0  -4  12        1.56        0.61      1.99 o 
   1  -4  12        1.82        5.83      2.30 o 
  -8  -3  12       11.29       13.34      3.68 o 
  -7  -3  12       19.99       18.86      3.99 o 
  -6  -3  12        5.26       -1.84      2.15 o 
  -5  -3  12        0.07        5.21      2.45 o 
  -4  -3  12       37.72       39.09      4.60 o 
  -3  -3  12        5.24        4.91      2.45 o 
  -2  -3  12       20.87       25.29      3.68 o 
  -1  -3  12        3.04        2.30      1.99 o 
   0  -3  12        7.24        9.20      2.45 o 
   1  -3  12       27.22       30.25      2.64 o 
  -8  -2  12       25.82       24.07      4.29 o 
  -7  -2  12        5.93        5.21      2.76 o 
  -6  -2  12       70.11       74.81      6.29 o 
  -5  -2  12       19.29       11.96      3.07 o 
  -4  -2  12        0.97        1.69      1.99 o 
  -3  -2  12        1.27        1.99      1.84 o 
  -2  -2  12       39.61       36.33      4.14 o 
  -1  -2  12       35.54       36.18      4.14 o 
   0  -2  12        6.22        7.13      1.27 o 
   1  -2  12       16.44       17.52      3.42 o 
  -8  -1  12       16.64       17.76      6.29 o 
  -7  -1  12       22.46       18.40      3.83 o 
  -6  -1  12        8.05        7.66      3.07 o 
  -5  -1  12       33.68       39.70      4.75 o 
  -4  -1  12        5.29        2.76      2.15 o 
  -3  -1  12        6.40       10.58      2.61 o 
  -2  -1  12       21.50       18.70      3.22 o 
  -1  -1  12       15.79       13.79      1.89 o 
   0  -1  12       43.84       47.92      4.14 o 
   1  -1  12        6.48        6.14      1.41 o 
  -8   0  12        1.60       -0.63      1.57 o 
  -7   0  12       25.36       23.15      4.14 o 
  -6   0  12       33.26       34.95      4.60 o 
  -5   0  12        0.75        1.23      2.30 o 
  -4   0  12        0.55        2.30      1.99 o 
  -3   0  12       52.24       58.87      4.91 o 
  -2   0  12        8.44        8.18      1.62 o 
  -1   0  12        2.70        2.21      1.38 o 
   0   0  12       29.05       28.97      2.49 o 
   1   0  12        0.31        1.00      0.98 o 
  -8   1  12       17.00       16.57      2.65 o 
  -7   1  12       23.00       21.07      2.64 o 
  -6   1  12        7.59        4.75      2.61 o 
  -5   1  12       34.43       32.50      4.45 o 
  -4   1  12        4.56        5.83      2.61 o 
  -3   1  12        7.05        5.37      2.30 o 
  -2   1  12       21.93       21.82      2.27 o 
  -1   1  12       16.05       17.24      2.00 o 
   0   1  12       43.70       45.99      2.92 o 
   1   1  12        6.67        5.98      1.69 o 
  -8   2  12       25.11       32.17      3.45 o 
  -7   2  12        5.73        8.33      2.61 o 
  -6   2  12       69.03       76.49      6.29 o 
  -5   2  12       18.68       23.61      3.83 o 
  -4   2  12        1.02        1.23      1.99 o 
  -3   2  12        1.12        2.15      1.84 o 
  -2   2  12       39.05       35.77      2.81 o 
  -1   2  12       35.32       33.76      2.71 o 
   0   2  12        6.68        5.67      1.84 o 
   1   2  12       17.17       17.02      2.45 o 
  -8   3  12       11.21        7.22      2.16 o 
  -7   3  12       19.96       25.77      2.87 o 
  -6   3  12        4.85        5.83      2.76 o 
  -5   3  12        0.03       -1.23      1.84 o 
  -4   3  12       36.98       35.41      4.45 o 
  -3   3  12        5.15        3.53      2.15 o 
  -2   3  12       21.12       22.36      2.38 o 
  -1   3  12        2.80        3.16      1.22 o 
   0   3  12        7.08        7.51      1.84 o 
   1   3  12       27.67       27.59      3.07 o 
  -8   4  12       23.27       30.76      3.41 o 
  -7   4  12        3.99        5.42      2.07 o 
  -6   4  12       14.01       15.23      2.33 o 
  -5   4  12       61.14       63.46      6.13 o 
  -4   4  12        8.24       10.42      2.76 o 
  -3   4  12       33.51       38.48      4.45 o 
  -2   4  12       40.32       44.90      3.20 o 
  -1   4  12        4.47        5.43      2.45 o 
   0   4  12        1.67        2.91      1.53 o 
   1   4  12        1.87        0.31      1.23 o 
  -8   5  12        5.37        5.48      2.22 o 
  -7   5  12       38.12       46.15      4.37 o 
  -6   5  12        6.67        9.99      2.10 o 
  -5   5  12        6.37        5.21      2.61 o 
  -4   5  12        4.94        2.15      2.30 o 
  -3   5  12        6.04        7.51      2.61 o 
  -2   5  12       20.38       20.89      4.14 o 
  -1   5  12       68.95       78.78      5.06 o 
   0   5  12       56.34       64.08      4.45 o 
   1   5  12        2.15        1.38      1.38 o 
  -7   6  12       14.33       14.73      2.60 o 
  -6   6  12       30.08       37.89      3.91 o 
  -5   6  12       28.49       23.61      4.14 o 
  -4   6  12       14.84       15.48      3.37 o 
  -3   6  12       15.30       18.86      3.37 o 
  -2   6  12        2.23        1.67      1.29 o 
  -1   6  12        2.85        4.29      1.84 o 
   0   6  12       18.51       22.07      2.91 o 
  -6   7  12       14.79       17.89      2.76 o 
  -5   7  12        9.87       11.50      3.22 o 
  -4   7  12       25.97       33.11      4.45 o 
  -3   7  12       17.07       16.71      3.37 o 
  -2   7  12        0.85        0.39      1.10 o 
  -1   7  12        4.34        4.91      1.84 o 
   0   7  12        0.81        0.92      1.38 o 
  -6   8  12        4.79        3.79      2.07 o 
  -5   8  12        3.15        9.35      2.91 o 
  -4   8  12        3.09        6.74      2.91 o 
  -3   8  12        7.76        9.66      2.76 o 
  -2   8  12       12.58       13.01      1.56 o 
  -1   8  12       22.78       23.93      2.22 o 
  -4   9  12        1.54        6.59      2.76 o 
  -3   9  12        6.13        5.98      2.76 o 
  -5  -6  13        2.99        5.06      2.91 o 
  -4  -6  13       22.33       18.70      3.99 o 
  -3  -6  13        7.25        3.99      2.76 o 
  -6  -5  13        1.51        3.99      2.45 o 
  -5  -5  13        8.84        9.50      3.22 o 
  -4  -5  13        5.89        4.14      2.61 o 
  -3  -5  13        9.20        5.06      2.76 o 
  -2  -5  13        3.80        0.00      2.30 o 
  -6  -4  13        7.87       11.19      3.22 o 
  -5  -4  13        5.00        4.91      2.61 o 
  -4  -4  13        3.44        0.92      2.30 o 
  -3  -4  13        3.96        1.38      2.15 o 
  -2  -4  13       13.64        9.96      3.07 o 
  -1  -4  13        6.04        7.66      2.91 o 
  -7  -3  13        0.71        3.22      2.76 o 
  -6  -3  13       25.12       30.20      4.60 o 
  -5  -3  13        0.39       -1.99      1.99 o 
  -4  -3  13        3.12        0.00      2.15 o 
  -3  -3  13        1.76        2.30      2.15 o 
  -2  -3  13       23.34       30.51      4.29 o 
  -1  -3  13       37.28       38.78      4.60 o 
  -7  -2  13       14.45       11.50      3.53 o 
  -6  -2  13       10.82        7.97      3.07 o 
  -5  -2  13       22.58       16.40      3.68 o 
  -4  -2  13       21.31       23.61      4.14 o 
  -3  -2  13       17.25       20.39      3.83 o 
  -2  -2  13       19.21       25.45      3.99 o 
  -1  -2  13       16.69       21.31      3.53 o 
  -7  -1  13        2.92        6.29      2.91 o 
  -6  -1  13        6.71        4.45      2.61 o 
  -5  -1  13       10.35       12.11      3.37 o 
  -4  -1  13       16.91       15.18      3.53 o 
  -3  -1  13       24.88       29.28      4.14 o 
  -2  -1  13        7.89       10.27      2.91 o 
  -1  -1  13        7.04        7.05      2.61 o 
   0  -1  13        0.39        1.23      1.84 o 
  -7   0  13       39.36       49.97      5.98 o 
  -6   0  13        7.39        4.75      2.76 o 
  -5   0  13       12.23       19.16      3.83 o 
  -4   0  13        1.59        2.30      2.30 o 
  -3   0  13        0.92        3.53      2.30 o 
  -2   0  13       46.41       41.85      4.75 o 
  -1   0  13        8.21        9.35      2.76 o 
   0   0  13        3.93        3.68      1.84 o 
  -7   1  13        2.98        0.92      2.45 o 
  -6   1  13        7.06        9.96      3.22 o 
  -5   1  13       10.81       12.42      3.37 o 
  -4   1  13       17.41       23.91      3.99 o 
  -3   1  13       24.50       24.37      3.83 o 
  -2   1  13        8.35       10.58      2.91 o 
  -1   1  13        7.24        6.46      1.57 o 
   0   1  13        0.40        0.61      1.53 o 
  -7   2  13       14.46       11.04      3.53 o 
  -6   2  13       11.19        8.58      3.22 o 
  -5   2  13       23.03       30.20      4.60 o 
  -4   2  13       20.40       23.61      3.99 o 
  -3   2  13       17.42       17.63      3.53 o 
  -2   2  13       19.37       21.61      3.53 o 
  -1   2  13       16.75       19.32      2.22 o 
  -7   3  13        0.71        1.99      2.76 o 
  -6   3  13       25.26       24.53      4.29 o 
  -5   3  13        0.36       -1.84      1.84 o 
  -4   3  13        3.14        3.37      2.30 o 
  -3   3  13        1.67       -0.77      1.99 o 
  -2   3  13       23.33       26.52      3.83 o 
  -1   3  13       37.32       38.32      4.29 o 
  -6   4  13        7.74       11.65      3.53 o 
  -5   4  13        4.64        2.91      2.45 o 
  -4   4  13        3.66        3.37      2.45 o 
  -3   4  13        3.63        3.22      2.15 o 
  -2   4  13       13.44       16.25      3.22 o 
  -1   4  13        5.96        5.06      1.99 o 
  -6   5  13        1.47        1.07      2.45 o 
  -5   5  13        9.02       10.58      3.37 o 
  -4   5  13        6.19        8.43      2.91 o 
  -3   5  13        9.46        8.28      2.76 o 
  -2   5  13        3.94        2.91      2.15 o 
  -5   6  13        2.90        4.14      2.76 o 
  -4   6  13       21.74       18.55      3.68 o 
  -3   6  13        6.61        6.74      2.61 o 
                                                 
